# Supplementary material for: Short-term disruption of TGF-β signaling in adult mice renders the aorta vulnerable to hypertension-induced dissection
Source: JCI Insight. 2025 Feb 11;10(6):e182629. doi: 10.1172/jci.insight.182629 (PMC11949005; doi:10.1172/jci.insight.182629)
Supplement: Supporting data values [file jciinsight-10-182629-s095.xlsx]

## Sheet: Fig 1B
p-Smad2 / Smad2				p-Smad2 / β-Actin
0	7	14		0	7	14
1.01717	0.452628	0.31108		1.01717	0.452628	0.31108
1.41553	0.26845	0.395329		1.41553	0.26845	0.395329
0.567303	0.409838	0.300426		0.567303	0.409838	0.300426
0.942725	0.456778	0.33978		0.942725	0.456778	0.33978
1.03434	0.455064	0.113163		1.03434	0.455064	0.113163
1.02293	0.39444	0.338313		1.02293	0.39444	0.338313

## Sheet: Fig 1D
Systolic BP (mmHg)
Tgfbr1/2+/+	Tgfbr1/2iSMCKO
89	123
92	122
102	110
116	98
112	86
132	106

## Sheet: Fig 1E
Aorta diameter (mm)
Tgfbr1/2+/+	Tgfbr1/2iSMCKO
1.72	1.82
1.84	1.8
1.92	1.9
1.8	1.86
1.86	1.83

## Sheet: Fig 2B
Systolic BP (mmHg)
Saline	NE	AngII
95	138	175
100	145	180
115	142	164
105	152	165
107	162	163
96	162	189
123	143
122	136
110	136
98	138
86	162
106	154
	146

## Sheet: Fig 2C
	Outcome
Treatment	No Dissection	Dissection
Saline	34	2
NE	22	23
AngII	0	21

## Sheet: Fig 3B
Systolic BP (mmHg)
Pre	NE	AngII
95	138	175
100	145	180
115	142	164
105		165
107		163
96		189
118
100
114

## Sheet: Fig 3C
	Outcome
Treatment	No Dissection	Dissection
Saline	15	0
NE	8	9
AngII	4	9

## Sheet: Fig 5A
Outer diameter (mm)				Wall thickness (μm)				Axial stretch (unitless)				Circ stretch (unitless)				Axial stress (kPa)				Circ stress (kPa)				Axial stiffness (MPa)				Circ stiffness (MPa)				Distensibility (mmHg-1)				Stored energy (kPa)
B6 WT	Tgfbr1/2iSMCKO	Tgfbr1/2iSMCKO+NE		B6 WT	Tgfbr1/2iSMCKO	Tgfbr1/2iSMCKO+NE		B6 WT	Tgfbr1/2iSMCKO	Tgfbr1/2iSMCKO+NE		B6 WT	Tgfbr1/2iSMCKO	Tgfbr1/2iSMCKO+NE		B6 WT	Tgfbr1/2iSMCKO	Tgfbr1/2iSMCKO+NE		B6 WT	Tgfbr1/2iSMCKO	Tgfbr1/2iSMCKO+NE		B6 WT	Tgfbr1/2iSMCKO	Tgfbr1/2iSMCKO+NE		B6 WT	Tgfbr1/2iSMCKO	Tgfbr1/2iSMCKO+NE		B6 WT	Tgfbr1/2iSMCKO	Tgfbr1/2iSMCKO+NE		B6 WT	Tgfbr1/2iSMCKO	Tgfbr1/2iSMCKO+NE
2283	2001	2318		31.27	48.18	40.01		2	1.81	1.79		2.21	1.68	1.88		292.7	224.3	328		498.4	277.5	549.8		1.467	0.98	1.59		2.78	1.62	8.83		27.1	28.7	14.1		122.4	77.5	113.1
1997	2117	2194		29.13	39.2	53.01		1.92	1.71	1.7		1.85	1.73	1.97		400.3	272.7	255.5		467.1	364.9	387		1.736	1.18	1.38		2.57	1.98	2.34		29.3	29.9	23.1		143	96.5	84
1789	2206	2054		37.19	37.13	46.02		1.95	1.88	1.82		1.73	1.85	1.81		288.5	327.8	276.4		323.5	403	418.9		1.471	1.56	1.3		1.52	1.89	4.58		36.9	38.1	19.8		101.6	125.8	100.5
	1945	2127			37.21	35.33			1.9	1.82			1.64	2.19			303.9	412.4			352.9	571.9			1.39	2.27			1.58	3.25			39.3	29.9			110.5	157.2

## Sheet: Fig 5C
Pressure (mmHg) - inner radius (μm) curves								Circumferential stress (kPa) - circumferential stretch curves
Pressure	B6 WT		Tgfbr1/2iSMCKO		Tgfbr1/2iSMCKO+NE			B6 WT				Tgfbr1/2iSMCKO				Tgfbr1/2iSMCKO+NE
(mmHg)	Mean	SEM	Mean	SEM	Mean	SEM		Circ stress (kPa)		Circ stretch		Circ stress (kPa)		Circ stretch		Circ stress (kPa)		Circ stretch
140	988.314	23.7589	1085.61	34.138	1032.28	29.5499		Mean	SEM	Mean	SEM	Mean	SEM	Mean	SEM	Mean	SEM	Mean	SEM
135	987.297	23.5215	1083.19	33.9094	1031.16	29.3767		1.9467	0.049944	563.053	50.9651	1.87979	0.057486	534.724	44.9556	1.93457	0.110555	430.626	42.4597
130	985.39	24.1648	1079.19	33.4527	1029	29.6707		1.94475	0.04955	541.843	48.9376	1.87573	0.057123	513.363	43.0683	1.93257	0.110304	414.369	40.7884
125	983.017	24.6115	1073.81	33.4832	1025.72	29.985		1.94113	0.050533	519.798	47.2929	1.86904	0.05643	490.768	40.9907	1.92868	0.110444	397.381	39.3018
120	979.296	25.7141	1068.36	33.3608	1022.25	30.0865		1.93661	0.051199	497.444	45.508	1.86003	0.056596	467.272	39.2073	1.92279	0.11053	379.716	37.764
115	973.962	26.1453	1061.3	32.8815	1017.78	30.4286		1.92953	0.05292	474.004	43.945	1.8509	0.056492	444.11	37.3405	1.91657	0.110336	362.122	36.0959
110	967.737	27.2222	1052.91	32.5977	1011.59	31.1446		1.91937	0.05353	449.403	41.94	1.83909	0.055754	420.092	35.2089	1.90854	0.110366	344.067	34.5195
105	959.747	28.259	1041.53	32.0387	1004.47	31.5031		1.90753	0.055134	424.486	40.1751	1.82505	0.055426	395.607	33.2081	1.89745	0.110568	325.209	32.9874
100	947.85	29.8268	1028.53	31.3105	993.943	32.9454		1.89233	0.056708	398.648	38.2992	1.80603	0.054649	369.649	30.9938	1.88468	0.110432	306.169	31.3065
95	933.403	31.4627	1010.23	30.0285	979.971	34.6629		1.86971	0.059049	370.484	36.4171	1.78429	0.053626	343.462	28.7212	1.86581	0.111129	285.645	29.8873
90	914.641	33.4782	990.836	28.1831	962.524	36.0728		1.84225	0.061592	341.511	34.47	1.75373	0.051583	314.994	26.0786	1.84078	0.111926	263.964	28.4227
85	892.604	34.4527	965.422	26.9328	938.878	37.5583		1.80661	0.06466	310.912	32.4636	1.72135	0.048677	287.277	23.3453	1.80953	0.112341	241.452	26.7579
80	864.754	37.0332	935.75	25.319	910.697	40.2381		1.76477	0.065909	279.935	29.9193	1.67898	0.046703	257.849	20.8311	1.76722	0.112567	217.236	24.9358
75	832.634	37.9891	901.364	23.1379	877.758	44.0189		1.71198	0.069993	247.626	27.8446	1.62957	0.04403	228.3	18.2393	1.71689	0.114003	192.677	23.3738
70	796.144	38.22	862.672	20.5692	844.195	48.0952		1.65114	0.071118	215.594	25.0514	1.57241	0.040376	198.933	15.582	1.65816	0.116891	168.152	22.0332
65	757.194	38.3888	821.933	18.2092	807.377	52.6692		1.58214	0.070851	184.372	22.0093	1.50819	0.036097	170.443	13.0165	1.5985	0.120374	145.522	20.7104
60	717.765	35.8978	779.674	16.8224	769.245	56.1479		1.50865	0.070466	155.274	19.107	1.44075	0.032113	144.05	10.7631	1.53324	0.124856	123.972	19.4078
55	678.33	34.0525	738.755	14.8542	730.177	57.3635		1.43438	0.065136	129.181	15.7224	1.37101	0.029191	120.031	8.88831	1.46584	0.128207	104.252	17.7814
50	639.033	28.2967	699.011	14.1425	694.018	57.1526		1.36033	0.061064	106.137	12.9203	1.3037	0.025057	99.1385	7.16256	1.397	0.128374	86.463	15.6604
45	603.698	24.6524	661.224	14.1862	659.25	55.8298		1.28665	0.049916	85.9682	9.75042	1.23855	0.023164	81.0188	5.86667	1.33347	0.126698	71.3209	13.4703
40	571.469	21.8082	626.777	13.7185	624.978	54.8555		1.2207	0.042728	69.3432	7.56126	1.17691	0.021778	65.5478	4.78674	1.27259	0.123515	58.1939	11.311
35	541.966	19.3143	596.455	13.0298	595.477	51.3265		1.16079	0.03716	55.4814	5.88817	1.12091	0.020106	52.6048	3.85581	1.2129	0.120849	46.7442	9.40594
30	515.979	15.4545	570.383	12.8654	567.462	49.4194		1.10619	0.032162	43.8722	4.54503	1.07184	0.017939	41.8872	3.05553	1.16161	0.114568	37.322	7.46967
25	492.097	14.3463	540.127	10.9584	539.254	44.4019		1.05821	0.025433	34.2438	3.38979	1.02984	0.016597	32.9912	2.41559	1.11319	0.110896	29.2158	5.94858
20	470.193	13.144	513.979	10.8689	507.81	38.323		1.01441	0.02353	26.0878	2.59452	0.981189	0.014163	24.8027	1.80646	1.06448	0.102796	22.12	4.38433
15	449.274	12.6978	487.015	13.0544	480.561	31.7493		0.974408	0.021507	19.1537	1.90997	0.939447	0.014149	18.0788	1.34893	1.01044	0.093566	15.8129	3.02086
10	428.046	12.5528	457.783	20.4422	438.8	25.5261		0.936399	0.021258	13.1899	1.3442	0.896723	0.018321	12.265	1.00206	0.96379	0.084594	10.6997	1.94473
								0.898027	0.021947	8.03388	0.847884	0.850904	0.032154	7.29604	0.79206	0.893266	0.076316	6.0334	1.08333

## Sheet: Fig 5D
Vasoconstriction responses to KCl								Vasoconstriction responses to PE
Time	B6 WT		Tgfbr1/2iSMCKO		Tgfbr1/2iSMCKO+NE			Time	B6 WT		Tgfbr1/2iSMCKO		Tgfbr1/2iSMCKO+NE
(sec)	Mean	SEM	Mean	SEM	Mean	SEM		(sec)	Mean	SEM	Mean	SEM	Mean	SEM
0	1.0019	0.002068	0.996737	0.001341	0.999723	0.00081		0	0.99956	0.000592	0.998313	0.000849	0.998961	0.001302
1	1.00189	0.002076	0.99673	0.001341	0.999757	0.0008		1	0.999571	0.000556	0.998392	0.000815	0.998965	0.001307
2	1.00188	0.002083	0.996723	0.001342	0.999796	0.000793		2	0.999583	0.000522	0.99847	0.000782	0.998969	0.001311
3	1.00196	0.002174	0.996724	0.001346	0.99983	0.000781		3	0.999595	0.000491	0.998545	0.000748	1.00053	0.001373
4	1.00185	0.002095	0.996726	0.001351	0.999872	0.000769		4	0.999607	0.000461	0.998618	0.000715	1.0005	0.001287
5	1.00162	0.001908	0.996719	0.001356	0.999914	0.000755		5	0.99962	0.000434	0.998688	0.000682	1.00047	0.001204
6	1.0013	0.001631	0.996727	0.001366	0.999954	0.00074		6	0.999634	0.000409	0.998757	0.000649	1.00044	0.001125
7	1.00087	0.001261	0.996737	0.001377	0.999993	0.000724		7	0.999649	0.000385	0.998823	0.000616	1.00042	0.00105
8	1.00051	0.000967	0.99675	0.00139	1.00002	0.000701		8	0.999665	0.000364	0.998887	0.000583	1.0004	0.000979
9	1.00044	0.000925	0.996764	0.001404	1.00003	0.000663		9	0.999682	0.000345	0.998949	0.00055	1.00038	0.000912
10	1.00037	0.00088	0.996776	0.00142	1.00004	0.000627		10	0.999697	0.00033	0.999008	0.000517	1.00036	0.000849
11	1.0003	0.000833	0.9968	0.001438	1.00006	0.000593		11	0.999711	0.000319	0.999064	0.000484	1.00035	0.00079
12	1.00022	0.000788	0.998144	0.002115	1.00007	0.000548		12	0.999723	0.000308	0.996106	0.00303	1.00035	0.000736
13	1.00014	0.000744	0.997942	0.001967	1.00008	0.000516		13	0.999739	0.000292	0.996367	0.002823	1.00035	0.000686
14	0.999815	0.000462	0.997768	0.001854	1.0001	0.000483		14	0.999763	0.000271	0.99674	0.002504	1.00033	0.000637
15	0.999591	0.000278	0.997655	0.001789	1.00011	0.00045		15	0.999794	0.000249	0.997083	0.002209	1.00032	0.000593
16	0.999572	0.00023	0.997538	0.001732	1.00012	0.000419		16	0.999831	0.000225	0.997396	0.001937	1.00031	0.000557
17	0.999601	0.000202	0.997385	0.001674	1.00012	0.000389		17	0.999869	0.000201	0.997683	0.001689	1.00031	0.000526
18	0.999509	0.000148	0.997359	0.001674	1.00002	0.000285		18	0.999904	0.000176	0.997949	0.001466	1.00031	0.000499
19	0.999524	0.000135	0.997376	0.001689	0.999903	0.000204		19	0.999938	0.000149	0.998198	0.00127	1.00032	0.000481
20	0.999541	0.000137	0.997345	0.001689	0.999898	0.000177		20	0.999971	0.00012	0.998426	0.001097	1.00029	0.000451
21	0.999558	0.000155	0.997317	0.001685	0.999931	0.00016		21	1	9.38e-05	0.998631	0.000949	1.00023	0.000415
22	0.999576	0.000187	0.997153	0.001645	0.999963	0.000148		22	1.00003	7.59e-05	0.998803	0.000833	1.00018	0.000387
23	0.999596	0.000226	0.996963	0.00161	0.999994	0.000141		23	1.00005	7.05e-05	0.998944	0.000751	1.00016	0.000365
24	0.999612	0.000263	0.996865	0.001593	1.00005	0.000153		24	1.00007	7.43e-05	0.999074	0.000688	1.00014	0.00034
25	0.999617	0.000297	0.99695	0.001495	1.00008	0.000163		25	1.00007	8.01e-05	0.999211	0.000628	1.00012	0.000311
26	0.999609	0.000324	0.997091	0.001354	1.00013	0.000188		26	1.00007	8.29e-05	0.999362	0.000563	1.0001	0.000273
27	0.999555	0.000388	0.997229	0.001228	1.00017	0.000203		27	1.00005	8.31e-05	0.999527	0.00049	1.00007	0.000228
28	0.999603	0.000349	0.997364	0.001117	1.00016	0.000162		28	1.00004	8.23e-05	0.999699	0.00041	1.00004	0.000179
29	0.999658	0.00031	0.997493	0.001023	1.00017	0.000129		29	1.00003	8.04e-05	0.999863	0.00033	0.999985	0.000118
30	0.999646	0.000344	0.997634	0.000942	1.00019	9.44e-05		30	1.00002	7.53e-05	1.00001	0.000252	0.999951	8.95e-05
31	0.999544	0.00047	0.997766	0.000882	1.00021	6.26e-05		31	1.00003	6.61e-05	1.00014	0.00018	0.999925	0.000104
32	0.999549	0.000492	0.997885	0.00084	1.00023	5e-05		32	1.00005	5.49e-05	1.00025	0.000125	0.999906	0.000149
33	0.999555	0.000514	0.998041	0.000798	1.00025	6.75e-05		33	1.00008	4.8e-05	1.00037	0.000113	0.999891	0.0002
34	0.999562	0.000538	0.998191	0.000768	1.00012	0.000222		34	1.00011	5.44e-05	1.00047	0.000148	0.999914	0.000259
35	0.999574	0.000565	0.998337	0.000748	1.00003	0.000361		35	1.00014	7.22e-05	1.00057	0.000193	0.999947	0.000309
36	0.999592	0.000596	0.998469	0.000741	1.00002	0.000406		36	1.00017	9.34e-05	1.00064	0.000234	0.999964	0.000345
37	0.999614	0.000629	0.998633	0.000741	1.00007	0.000397		37	1.0002	0.000113	1.00071	0.000277	0.999984	0.000372
38	0.999637	0.000662	0.99886	0.000745	1.00011	0.000389		38	1.00022	0.000128	1.00078	0.000326	1.00001	0.000393
39	0.999655	0.000694	0.999099	0.000771	1.00022	0.000323		39	1.00024	0.00014	1.00085	0.000383	1.00001	0.000409
40	0.999666	0.000723	0.999244	0.000814	1.00034	0.000264		40	1.00025	0.00015	1.00093	0.000443	1.00001	0.000428
41	0.999628	0.000794	0.999336	0.000854	1.00041	0.000259		41	1.00025	0.000163	1.00101	0.000504	1.00003	0.00045
42	0.999661	0.000789	0.999404	0.000891	1.00037	0.000294		42	1.00025	0.000179	1.00111	0.000568	1.00004	0.000475
43	0.999782	0.00069	0.999478	0.000945	1.00027	0.000361		43	1.00024	0.000197	1.00121	0.000636	1.00003	0.000503
44	0.999853	0.000627	0.999682	0.000978	1.00021	0.000415		44	1.00022	0.000219	1.00131	0.000706	1	0.000532
45	0.999734	0.000726	1.00001	0.000947	1.0002	0.000444		45	1.00021	0.000242	1.0014	0.000774	0.99996	0.000559
46	0.999505	0.000915	1.00031	0.000878	1.00019	0.000475		46	1.0002	0.000266	1.0015	0.000837	0.999907	0.000586
47	0.999378	0.00101	1.00054	0.000806	1.00018	0.000502		47	1.00019	0.000287	1.0016	0.00089	0.999895	0.000612
48	0.999346	0.001012	1.00084	0.000742	1.00017	0.000524		48	1.00018	0.000306	1.0017	0.000933	0.999895	0.000634
49	0.999323	0.001017	1.0012	0.00068	1.00018	0.000526		49	1.00017	0.000327	1.0018	0.00097	0.999882	0.000652
50	0.999313	0.001025	1.0015	0.000611	1.00024	0.000511		50	1.00017	0.00035	1.00189	0.001003	0.999874	0.000666
51	0.999305	0.001033	1.00171	0.000565	1.00021	0.00052		51	1.00016	0.000372	1.00196	0.001031	0.999823	0.000669
52	0.999301	0.001043	1.0019	0.000584	1.00013	0.000543		52	1.00016	0.000392	1.00203	0.001053	0.999738	0.00067
53	0.999301	0.001053	1.00211	0.000641	1.00002	0.000576		53	1.00017	0.000411	1.00208	0.001069	0.99969	0.000678
54	0.999306	0.001064	1.00222	0.000693	0.999892	0.00062		54	1.00018	0.000429	1.00213	0.001078	0.999712	0.000683
55	0.999315	0.001075	1.00224	0.000733	0.999829	0.000633		55	1.00019	0.000446	1.00218	0.001081	0.999761	0.000692
56	0.999312	0.001101	1.0022	0.000767	0.999764	0.000644		56	1.00021	0.000462	1.00221	0.001077	0.999789	0.000704
57	0.999347	0.001099	1.00212	0.000801	0.999696	0.000653		57	1.00023	0.000478	1.00223	0.001067	0.99975	0.00071
58	0.999456	0.001039	1.00198	0.000842	0.999626	0.00066		58	1.00025	0.000494	1.00225	0.00105	0.999683	0.000718
59	0.999645	0.000914	1.00181	0.000894	0.999396	0.000779		59	1.00028	0.00051	1.00225	0.001028	0.999595	0.000732
60	0.99516	0.001553	0.999808	0.001992	0.997582	0.000938		60	0.996524	0.002457	0.998218	0.002195	0.999479	0.000761
61	0.990512	0.001889	0.998277	0.002128	0.996295	0.001361		61	0.991902	0.004306	0.994563	0.002965	0.99933	0.000815
62	0.986988	0.002022	0.997056	0.001786	0.995313	0.001389		62	0.987107	0.004559	0.991167	0.002895	0.999142	0.000906
63	0.983888	0.002399	0.995908	0.001584	0.994192	0.001394		63	0.98241	0.004709	0.9877	0.002986	0.997608	0.001314
64	0.981064	0.002712	0.994827	0.001542	0.993083	0.00143		64	0.977902	0.004847	0.984362	0.003346	0.995318	0.002297
65	0.978142	0.002776	0.993734	0.001582	0.992019	0.001503		65	0.973581	0.004976	0.981152	0.003881	0.993012	0.003129
66	0.975375	0.002843	0.992632	0.001678	0.990998	0.001601		66	0.969443	0.005094	0.978067	0.004512	0.990182	0.003475
67	0.97276	0.002913	0.99156	0.001828	0.990019	0.001713		67	0.965484	0.005202	0.975106	0.005189	0.987324	0.00375
68	0.970292	0.002986	0.990517	0.002005	0.989081	0.001831		68	0.9617	0.0053	0.972266	0.005883	0.984584	0.004056
69	0.968064	0.003037	0.989503	0.00219	0.988183	0.00195		69	0.95809	0.005387	0.969545	0.006578	0.98196	0.004381
70	0.96597	0.003096	0.98852	0.002372	0.987324	0.002065		70	0.95465	0.005465	0.966942	0.007263	0.979452	0.004716
71	0.963923	0.003177	0.987566	0.002545	0.986504	0.002173		71	0.951377	0.005532	0.964454	0.007933	0.977057	0.005056
72	0.96194	0.003275	0.986643	0.002704	0.985721	0.002274		72	0.94827	0.005589	0.962081	0.008581	0.974773	0.005396
73	0.960106	0.003373	0.985752	0.00285	0.984976	0.002366		73	0.945328	0.005635	0.95982	0.009207	0.9726	0.005732
74	0.95849	0.003454	0.984893	0.002982	0.984269	0.002447		74	0.942551	0.005669	0.95767	0.009807	0.970536	0.006063
75	0.957016	0.003535	0.984067	0.0031	0.983598	0.002516		75	0.939938	0.005691	0.955631	0.010381	0.968579	0.006385
76	0.955686	0.003617	0.983275	0.003207	0.982965	0.002574		76	0.937491	0.0057	0.953704	0.010927	0.966729	0.006697
77	0.954503	0.0037	0.982518	0.003303	0.982371	0.002618		77	0.935214	0.005695	0.951888	0.011446	0.964983	0.006998
78	0.953473	0.003784	0.981797	0.003392	0.981816	0.002649		78	0.933111	0.005675	0.950186	0.011937	0.963343	0.007287
79	0.952605	0.003869	0.981111	0.003476	0.981304	0.002664		79	0.931189	0.005639	0.948603	0.012401	0.961807	0.007564
80	0.95191	0.003959	0.980458	0.003558	0.980836	0.002663		80	0.929458	0.005587	0.947145	0.012839	0.96038	0.007829
81	0.9514	0.004054	0.979836	0.003643	0.980417	0.002644		81	0.927934	0.005519	0.945821	0.013252	0.959072	0.00808
82	0.951091	0.004158	0.979234	0.003736	0.980054	0.002604		82	0.926631	0.005438	0.944646	0.013644	0.957909	0.008317
83	0.950972	0.004266	0.978635	0.003847	0.979751	0.002542		83	0.925565	0.005356	0.943638	0.01402	0.95693	0.008538
84	0.950953	0.004348	0.978022	0.003989	0.979507	0.002461		84	0.924716	0.005304	0.942805	0.014391	0.95611	0.008741
85	0.950915	0.004414	0.977434	0.00415	0.979292	0.002387		85	0.923971	0.005333	0.942105	0.014776	0.955446	0.008924
86	0.950902	0.004474	0.97687	0.004333	0.979028	0.002355		86	0.923256	0.005353	0.941443	0.015122	0.954932	0.009079
87	0.950875	0.004538	0.976343	0.004534	0.978721	0.002336		87	0.922584	0.005356	0.94075	0.015344	0.954519	0.009185
88	0.950787	0.004619	0.97586	0.004746	0.978388	0.002336		88	0.921884	0.005367	0.940021	0.01548	0.954131	0.009269
89	0.950682	0.004702	0.975421	0.00496	0.978033	0.002355		89	0.921122	0.005392	0.939237	0.015529	0.953682	0.009377
90	0.95057	0.004782	0.975022	0.005167	0.97766	0.002392		90	0.920342	0.005417	0.938403	0.01549	0.953217	0.009488
91	0.950455	0.00486	0.974658	0.005362	0.97727	0.002446		91	0.919551	0.005443	0.937511	0.01537	0.95274	0.009599
92	0.950341	0.004935	0.974323	0.005539	0.976866	0.002515		92	0.918753	0.005468	0.936558	0.015175	0.952257	0.009711
93	0.950228	0.005006	0.974009	0.005699	0.97645	0.002598		93	0.917955	0.005493	0.935543	0.014915	0.951772	0.009821
94	0.950117	0.005074	0.973709	0.00584	0.976025	0.002694		94	0.91716	0.005518	0.934469	0.014601	0.951292	0.00993
95	0.950008	0.005137	0.97342	0.005964	0.975595	0.002803		95	0.91637	0.005543	0.933341	0.014242	0.95082	0.010038
96	0.9499	0.005197	0.973137	0.006074	0.975164	0.002923		96	0.915588	0.005567	0.932169	0.013849	0.950358	0.010144
97	0.949793	0.005253	0.972857	0.006174	0.974736	0.003052		97	0.914815	0.005592	0.930963	0.013432	0.949906	0.010248
98	0.949683	0.005304	0.972577	0.006266	0.974319	0.003192		98	0.914051	0.005616	0.929733	0.012999	0.949463	0.010351
99	0.949572	0.00535	0.972296	0.006355	0.973912	0.003339		99	0.913298	0.005641	0.928489	0.012558	0.949026	0.010453
100	0.949458	0.005391	0.972011	0.006443	0.973511	0.003484		100	0.912554	0.005667	0.927239	0.012114	0.948594	0.010553
101	0.94934	0.005426	0.971723	0.00653	0.973134	0.003634		101	0.911819	0.005694	0.925989	0.011672	0.948165	0.010653
102	0.949218	0.005458	0.971432	0.006619	0.972778	0.003781		102	0.911094	0.005722	0.924744	0.011238	0.947738	0.010752
103	0.949093	0.005486	0.971142	0.006709	0.972441	0.00392		103	0.910378	0.005752	0.923511	0.010814	0.947313	0.010852
104	0.948963	0.005511	0.970849	0.006802	0.972132	0.004051		104	0.90967	0.005782	0.922295	0.010408	0.946887	0.010951
105	0.94883	0.005536	0.970554	0.006899	0.971851	0.004173		105	0.908971	0.005814	0.921106	0.010025	0.946461	0.011052
106	0.948694	0.00556	0.970252	0.007002	0.971596	0.004284		106	0.908281	0.005846	0.919951	0.009671	0.946035	0.011153
107	0.948558	0.005586	0.969943	0.007111	0.971368	0.004383		107	0.907599	0.005877	0.91884	0.009352	0.94561	0.011255
108	0.948423	0.005613	0.969627	0.007226	0.971164	0.004469		108	0.906925	0.005908	0.917781	0.009072	0.945185	0.011358
109	0.94829	0.005642	0.969306	0.007347	0.970986	0.00454		109	0.90626	0.005938	0.916782	0.008835	0.944761	0.011462
110	0.94816	0.005674	0.968981	0.007474	0.970831	0.004596		110	0.905603	0.005966	0.915848	0.008641	0.944339	0.011565
111	0.948034	0.00571	0.968654	0.007606	0.970697	0.004639		111	0.904953	0.005993	0.914982	0.008489	0.94392	0.011669
112	0.947913	0.005749	0.96833	0.007742	0.970579	0.004673		112	0.904311	0.006018	0.914183	0.008378	0.943505	0.011772
113	0.947796	0.005792	0.968012	0.007881	0.970473	0.0047		113	0.903677	0.006042	0.913449	0.008304	0.943095	0.011875
114	0.947686	0.005839	0.967705	0.00802	0.970375	0.004725		114	0.903051	0.006064	0.912775	0.008262	0.94269	0.011978
115	0.94758	0.00589	0.96741	0.00816	0.970281	0.00475		115	0.90243	0.006085	0.912152	0.008246	0.94229	0.01208
116	0.94748	0.005945	0.967128	0.008298	0.970189	0.004775		116	0.901815	0.006105	0.91157	0.008251	0.941895	0.012181
117	0.947385	0.006004	0.966859	0.008434	0.970095	0.004802		117	0.901204	0.006125	0.911017	0.008267	0.941502	0.012281
118	0.947295	0.006067	0.966603	0.008568	0.97	0.004831		118	0.900599	0.006144	0.91048	0.00829	0.941111	0.012379
119	0.947209	0.006132	0.96636	0.008699	0.969901	0.004861		119	0.899999	0.006163	0.909949	0.008311	0.940722	0.012476
120	0.947128	0.0062	0.966129	0.008827	0.969799	0.004893		120	0.899405	0.006182	0.909417	0.008328	0.940335	0.012572
121	0.947051	0.00627	0.96591	0.008952	0.969693	0.004925		121	0.898817	0.006199	0.90888	0.00834	0.939951	0.012666
122	0.946975	0.006342	0.965699	0.009075	0.969585	0.004957		122	0.898235	0.006215	0.908337	0.008345	0.939572	0.012759
123	0.946901	0.006414	0.965493	0.009198	0.969474	0.004989		123	0.897659	0.006229	0.907792	0.008346	0.939198	0.012849
124	0.946826	0.006486	0.96529	0.00932	0.969361	0.005021		124	0.897086	0.006242	0.907244	0.008345	0.938831	0.012938
125	0.946751	0.006557	0.96509	0.009442	0.969245	0.005052		125	0.896517	0.006255	0.906697	0.008342	0.938469	0.013024
126	0.946673	0.006627	0.964894	0.009563	0.969128	0.005084		126	0.895951	0.006269	0.906151	0.008338	0.938112	0.013109
127	0.946591	0.006693	0.964705	0.00968	0.969009	0.005116		127	0.89539	0.006284	0.905607	0.008334	0.937758	0.013191
128	0.946505	0.006754	0.964524	0.009792	0.96889	0.005149		128	0.894832	0.006301	0.905065	0.00833	0.937408	0.013272
129	0.946413	0.006811	0.964355	0.009898	0.96877	0.005183		129	0.89428	0.00632	0.904526	0.008326	0.93706	0.013352
130	0.946316	0.006861	0.964198	0.009996	0.968648	0.005218		130	0.893733	0.00634	0.90399	0.008323	0.936714	0.01343
131	0.946213	0.006907	0.964055	0.010086	0.968525	0.005253		131	0.89319	0.006362	0.903456	0.00832	0.93637	0.013508
132	0.946104	0.006948	0.963927	0.010167	0.9684	0.005289		132	0.892653	0.006384	0.902926	0.008318	0.936029	0.013584
133	0.945991	0.006984	0.963814	0.010239	0.968272	0.005323		133	0.892122	0.006406	0.902399	0.008317	0.935691	0.01366
134	0.945874	0.007017	0.963714	0.010302	0.968141	0.005354		134	0.891598	0.006428	0.901876	0.008316	0.935359	0.013734
135	0.945754	0.007048	0.963626	0.010357	0.968007	0.005383		135	0.891081	0.00645	0.901355	0.008317	0.935032	0.013808
136	0.945631	0.007077	0.963548	0.010405	0.967871	0.005408		136	0.890572	0.006472	0.900839	0.00832	0.934709	0.013881
137	0.945507	0.007105	0.963478	0.010449	0.967732	0.005431		137	0.89007	0.006493	0.900327	0.008323	0.93439	0.013953
138	0.945382	0.007133	0.963412	0.01049	0.967589	0.005451		138	0.889576	0.006513	0.899819	0.008329	0.934075	0.014026
139	0.945257	0.007162	0.96335	0.01053	0.967442	0.005468		139	0.889088	0.006532	0.899315	0.008337	0.933762	0.014098
140	0.945131	0.007193	0.96329	0.010568	0.967292	0.005485		140	0.888605	0.00655	0.898816	0.008347	0.933452	0.01417
141	0.945006	0.007225	0.963232	0.010606	0.967141	0.005502		141	0.888128	0.006566	0.89832	0.008359	0.933144	0.014242
142	0.94488	0.007258	0.963176	0.010643	0.966986	0.005519		142	0.887654	0.006582	0.897829	0.008372	0.932839	0.014312
143	0.944754	0.007293	0.963122	0.010679	0.966826	0.005534		143	0.887184	0.006598	0.897342	0.008388	0.932538	0.014381
144	0.944627	0.007328	0.963069	0.010714	0.966663	0.00555		144	0.886716	0.006616	0.89686	0.008405	0.93224	0.014448
145	0.944501	0.007363	0.963017	0.010748	0.966498	0.005566		145	0.88625	0.006634	0.89638	0.008423	0.931946	0.014514
146	0.944375	0.007399	0.962966	0.01078	0.966333	0.005584		146	0.885787	0.006654	0.895904	0.008442	0.931655	0.014578
147	0.94425	0.007434	0.962916	0.010811	0.966167	0.005603		147	0.885325	0.006675	0.895431	0.008462	0.931367	0.014641
148	0.944125	0.00747	0.962868	0.010842	0.966001	0.005622		148	0.884867	0.006696	0.894961	0.008482	0.931082	0.014702
149	0.944002	0.007505	0.962821	0.010872	0.965834	0.005642		149	0.884411	0.006717	0.894493	0.008503	0.930801	0.014763
150	0.943879	0.007541	0.962775	0.010901	0.965666	0.005662		150	0.883959	0.006737	0.894028	0.008523	0.930523	0.014823
151	0.943757	0.007577	0.96273	0.01093	0.965498	0.005684		151	0.883511	0.006755	0.893567	0.008544	0.930247	0.014883
152	0.943636	0.007612	0.962687	0.010959	0.965331	0.005706		152	0.883069	0.006771	0.893108	0.008564	0.929974	0.014942
153	0.943516	0.007647	0.962644	0.010987	0.965165	0.00573		153	0.882631	0.006785	0.892654	0.008584	0.929701	0.015002
154	0.943396	0.007681	0.9626	0.011015	0.965001	0.005753		154	0.882198	0.006798	0.892203	0.008603	0.929428	0.015061
155	0.943277	0.007715	0.962556	0.011043	0.964839	0.005776		155	0.881768	0.00681	0.891755	0.008623	0.929157	0.01512
156	0.943159	0.007746	0.962511	0.011071	0.96468	0.0058		156	0.881339	0.006824	0.891312	0.008642	0.928887	0.01518
157	0.943041	0.007776	0.962466	0.0111	0.964523	0.005823		157	0.88091	0.00684	0.890871	0.00866	0.928619	0.01524
158	0.942924	0.007804	0.96242	0.011131	0.964369	0.005847		158	0.880498	0.006847	0.890434	0.008679	0.928353	0.015301
159	0.942809	0.00783	0.962373	0.011163	0.964214	0.00587		159	0.880084	0.006857	0.889999	0.008697	0.92809	0.015362
160	0.942696	0.007852	0.962325	0.011196	0.964059	0.005894		160	0.879651	0.006879	0.889567	0.008715	0.927829	0.015425
161	0.942587	0.007872	0.962276	0.01123	0.963903	0.005916		161	0.879215	0.006902	0.889137	0.008734	0.927571	0.015489
162	0.942482	0.00789	0.962227	0.011266	0.963743	0.005938		162	0.878777	0.006926	0.88871	0.008752	0.927315	0.015554
163	0.942383	0.007907	0.962178	0.011303	0.963579	0.005959		163	0.878339	0.006951	0.888285	0.00877	0.92706	0.01562
164	0.942291	0.007923	0.962127	0.011342	0.963412	0.005978		164	0.877904	0.006975	0.887863	0.008789	0.926806	0.015688
165	0.942205	0.007938	0.962075	0.011381	0.96324	0.005996		165	0.877473	0.006998	0.887443	0.008808	0.926551	0.015756
166	0.942126	0.007954	0.962021	0.011421	0.963063	0.006011		166	0.877047	0.007019	0.887026	0.008827	0.926296	0.015825
167	0.942054	0.007972	0.961964	0.011461	0.962881	0.006024		167	0.87663	0.007038	0.886611	0.008847	0.926039	0.015894
168	0.941988	0.00799	0.961905	0.011501	0.962698	0.006037		168	0.87622	0.007056	0.886197	0.008868	0.925782	0.015962
169	0.941926	0.008011	0.961841	0.011541	0.962517	0.006049		169	0.875816	0.00707	0.885786	0.00889	0.925524	0.016028
170	0.941868	0.008034	0.961774	0.011581	0.962331	0.006057		170	0.875419	0.007082	0.885376	0.008912	0.925267	0.016092
171	0.94181	0.008059	0.961704	0.01162	0.96214	0.006059		171	0.875027	0.007093	0.884967	0.008934	0.92501	0.016153
172	0.94175	0.008087	0.961632	0.011659	0.961948	0.00606		172	0.874638	0.007104	0.884559	0.008956	0.924753	0.016212
173	0.941688	0.008116	0.961557	0.011698	0.961757	0.00606		173	0.874252	0.007114	0.884153	0.008978	0.924496	0.016267
174	0.941621	0.008149	0.96148	0.011736	0.961566	0.00606		174	0.873867	0.007127	0.883746	0.009	0.924241	0.01632
175	0.94155	0.008185	0.961403	0.011774	0.961376	0.006062		175	0.873483	0.007142	0.88334	0.009022	0.923989	0.01637
176	0.941473	0.008224	0.961325	0.011811	0.961187	0.006066		176	0.873097	0.007159	0.882934	0.009044	0.92374	0.016419
177	0.941389	0.008267	0.961247	0.011847	0.960998	0.006072		177	0.87271	0.007177	0.882528	0.009065	0.923496	0.016465
178	0.941299	0.008312	0.961169	0.011883	0.960809	0.006082		178	0.872322	0.007197	0.882124	0.009086	0.923256	0.016509
179	0.941204	0.008361	0.961092	0.011918	0.960619	0.006095		179	0.871933	0.007218	0.88172	0.009107	0.92302	0.016551
180	0.941104	0.008411	0.961014	0.011952	0.960428	0.00611		180	0.871544	0.007238	0.881319	0.009127	0.922789	0.016592
181	0.940999	0.008463	0.960938	0.011984	0.960236	0.006127		181	0.871155	0.007258	0.880919	0.009146	0.92256	0.016631
182	0.940891	0.008516	0.960861	0.012016	0.960042	0.006145		182	0.870768	0.007277	0.880521	0.009164	0.922334	0.016668
183	0.94078	0.00857	0.960785	0.012047	0.959848	0.006164		183	0.870384	0.007295	0.880127	0.00918	0.922108	0.016706
184	0.940666	0.008622	0.960709	0.012078	0.959654	0.006184		184	0.870002	0.007311	0.879735	0.009195	0.921884	0.016743
185	0.940551	0.008673	0.960635	0.012108	0.95946	0.006206		185	0.869624	0.007326	0.879347	0.00921	0.92167	0.01678
186	0.940432	0.008721	0.96056	0.012137	0.959267	0.006228		186	0.869249	0.00734	0.878963	0.009224	0.921457	0.01682
187	0.940312	0.008765	0.960486	0.012165	0.959073	0.00625		187	0.868876	0.007353	0.878582	0.009238	0.921235	0.016863
188	0.940188	0.008806	0.960413	0.012193	0.958879	0.006272		188	0.868505	0.007366	0.878206	0.009253	0.921012	0.016908
189	0.940061	0.008843	0.960339	0.012221	0.958689	0.006297		189	0.868136	0.007379	0.877835	0.009268	0.920789	0.016956
190	0.93993	0.008875	0.960265	0.012248	0.958499	0.006322		190	0.867768	0.007393	0.877468	0.009284	0.920563	0.017005
191	0.939797	0.008903	0.960191	0.012276	0.958309	0.006346		191	0.8674	0.007407	0.877105	0.009302	0.920334	0.017057
192	0.939662	0.008927	0.960116	0.012305	0.958121	0.006371		192	0.867032	0.007422	0.876746	0.009322	0.920103	0.017109
193	0.939525	0.008948	0.960041	0.012334	0.957934	0.006398		193	0.866663	0.007438	0.876391	0.009344	0.919868	0.017164
194	0.939388	0.008968	0.959965	0.012363	0.957748	0.006426		194	0.866292	0.007454	0.87604	0.009368	0.919629	0.017219
195	0.939251	0.008986	0.959888	0.012391	0.957563	0.006457		195	0.86592	0.007471	0.875692	0.009393	0.919387	0.017277
196	0.939117	0.009002	0.959809	0.01242	0.957379	0.006489		196	0.865546	0.007487	0.875346	0.009421	0.919142	0.017337
197	0.938985	0.009019	0.959728	0.012448	0.957196	0.006522		197	0.865172	0.007503	0.875004	0.00945	0.918895	0.017399
198	0.938858	0.009035	0.959644	0.012475	0.957014	0.006556		198	0.864798	0.007519	0.874664	0.009481	0.918646	0.017464
199	0.938734	0.009052	0.959559	0.012501	0.956831	0.00659		199	0.864425	0.007536	0.874326	0.009513	0.918396	0.017532
200	0.938615	0.00907	0.959473	0.012527	0.956648	0.006622		200	0.864056	0.007552	0.873991	0.009545	0.918144	0.017602
201	0.938501	0.009089	0.959386	0.012552	0.956464	0.006653		201	0.863689	0.007569	0.873656	0.009578	0.917891	0.017674
202	0.938391	0.00911	0.959298	0.012578	0.95628	0.006682		202	0.863328	0.007586	0.873323	0.00961	0.917636	0.017747
203	0.938287	0.009133	0.95921	0.012604	0.956098	0.006712		203	0.86297	0.007603	0.87299	0.009642	0.917381	0.01782
204	0.938187	0.009158	0.959121	0.01263	0.955916	0.00674		204	0.862616	0.007619	0.872658	0.009672	0.917126	0.017895
205	0.938091	0.009187	0.959033	0.012657	0.955729	0.006764		205	0.862266	0.007635	0.872327	0.009702	0.916871	0.017971
206	0.938	0.009219	0.958945	0.012685	0.955539	0.006786		206	0.861918	0.00765	0.871996	0.00973	0.916616	0.018048
207	0.937912	0.009254	0.958859	0.012715	0.955348	0.006807		207	0.86157	0.007665	0.871667	0.009758	0.916362	0.018126
208	0.937827	0.009295	0.958773	0.012746	0.955156	0.006828		208	0.861224	0.007679	0.871338	0.009784	0.916109	0.018205
209	0.937745	0.009339	0.958688	0.012779	0.954962	0.006848		209	0.860877	0.007694	0.871011	0.009809	0.915857	0.018284
210	0.937665	0.009388	0.958603	0.012812	0.954767	0.006869		210	0.86053	0.007709	0.870686	0.009833	0.915606	0.018365
211	0.937586	0.00944	0.958519	0.012847	0.954571	0.00689		211	0.860183	0.007725	0.870362	0.009857	0.915358	0.018445
212	0.937508	0.009495	0.958434	0.012883	0.954374	0.006913		212	0.859836	0.007743	0.87004	0.00988	0.915112	0.018526
213	0.937431	0.009553	0.958348	0.012919	0.954177	0.006938		213	0.85949	0.007762	0.869721	0.009904	0.914868	0.018606
214	0.937352	0.009611	0.958261	0.012957	0.953981	0.006963		214	0.859144	0.007782	0.869404	0.009927	0.914626	0.018686
215	0.937271	0.00967	0.958174	0.012995	0.953786	0.006989		215	0.858799	0.007804	0.86909	0.00995	0.914386	0.018767
216	0.937187	0.009729	0.958086	0.013034	0.953592	0.007016		216	0.858454	0.007826	0.868778	0.009973	0.914147	0.018847
217	0.9371	0.009787	0.957997	0.013073	0.9534	0.007043		217	0.858111	0.007848	0.868468	0.009996	0.91391	0.018927
218	0.937016	0.009839	0.957908	0.013112	0.953209	0.007071		218	0.857768	0.00787	0.86816	0.010018	0.913674	0.019006
219	0.936928	0.009888	0.957819	0.013151	0.95302	0.0071		219	0.857426	0.00789	0.867852	0.01004	0.913441	0.019085
220	0.936829	0.00994	0.95773	0.013189	0.952831	0.007131		220	0.857086	0.00791	0.867546	0.010062	0.91321	0.019163
221	0.936724	0.009988	0.957641	0.013226	0.95265	0.00717		221	0.856748	0.00793	0.867239	0.010083	0.912981	0.019239
222	0.936613	0.010034	0.957553	0.013263	0.952474	0.007216		222	0.856411	0.007949	0.866931	0.010105	0.912755	0.019313
223	0.936497	0.010077	0.957465	0.013299	0.952291	0.007257		223	0.856076	0.007969	0.866623	0.010126	0.912531	0.019385
224	0.936374	0.010116	0.957378	0.013335	0.952104	0.007295		224	0.855743	0.00799	0.866313	0.010147	0.912309	0.019454
225	0.936246	0.010153	0.957291	0.013369	0.951916	0.007335		225	0.855411	0.008011	0.866002	0.010168	0.91209	0.01952
226	0.936113	0.010187	0.957204	0.013401	0.95173	0.007379		226	0.855079	0.008034	0.865697	0.010195	0.911873	0.019584
227	0.935973	0.010218	0.957117	0.013432	0.951546	0.007428		227	0.854749	0.008058	0.865383	0.010215	0.91166	0.019645
228	0.935828	0.010245	0.957029	0.013462	0.951361	0.007477		228	0.854417	0.008082	0.865058	0.010229	0.91145	0.019705
229	0.935679	0.010269	0.95694	0.01349	0.951172	0.007526		229	0.854085	0.008107	0.864739	0.010248	0.911243	0.019763
230	0.935524	0.010289	0.956849	0.013517	0.95098	0.007573		230	0.853753	0.008131	0.864419	0.010267	0.911038	0.01982
231	0.935367	0.010305	0.956757	0.013541	0.950789	0.007622		231	0.85342	0.008155	0.864098	0.010284	0.910833	0.019876
232	0.935206	0.010317	0.956665	0.013565	0.9506	0.007675		232	0.853087	0.008178	0.863776	0.010301	0.910627	0.019932
233	0.935043	0.010326	0.956573	0.013587	0.950413	0.007728		233	0.852754	0.0082	0.863452	0.010317	0.910421	0.019987
234	0.93488	0.010331	0.956481	0.013609	0.950227	0.00778		234	0.852421	0.008221	0.863128	0.010332	0.910215	0.020042
235	0.934717	0.010333	0.956391	0.013631	0.950043	0.007832		235	0.85209	0.008241	0.862804	0.010346	0.910007	0.020096
236	0.934556	0.010334	0.956302	0.013652	0.949861	0.007883		236	0.85176	0.00826	0.86248	0.01036	0.909799	0.02015
237	0.934399	0.010333	0.956216	0.013674	0.949681	0.007933		237	0.851431	0.008278	0.862155	0.010372	0.909591	0.020204
238	0.934246	0.010331	0.956131	0.013696	0.949501	0.00798		238	0.851104	0.008296	0.861831	0.010384	0.909383	0.020257
239	0.934099	0.010331	0.956048	0.013719	0.94932	0.008025		239	0.850779	0.008312	0.861507	0.010395	0.909178	0.020311
240	0.933959	0.010332	0.955968	0.013743	0.949137	0.008067		240	0.850454	0.008328	0.861182	0.010406	0.908976	0.020365
241	0.933824	0.010335	0.955888	0.013768	0.948954	0.008106		241	0.85013	0.008344	0.860857	0.010416	0.908777	0.020419
242	0.933694	0.01034	0.955808	0.013794	0.94877	0.008142		242	0.849807	0.008359	0.860532	0.010425	0.908583	0.020474
243	0.933569	0.010349	0.955728	0.013821	0.948586	0.008177		243	0.849483	0.008375	0.860207	0.010433	0.908392	0.020529
244	0.933446	0.010361	0.955648	0.013848	0.948405	0.008212		244	0.84916	0.008391	0.859883	0.010442	0.908206	0.020585
245	0.933326	0.010377	0.955566	0.013877	0.948231	0.008251		245	0.848838	0.008407	0.859559	0.01045	0.908021	0.020641
246	0.933207	0.010395	0.955482	0.013906	0.948063	0.008293		246	0.848515	0.008423	0.859236	0.010458	0.907838	0.020698
247	0.933088	0.010416	0.955396	0.013935	0.947893	0.008331		247	0.848193	0.00844	0.858913	0.010466	0.907654	0.020754
248	0.932968	0.01044	0.955309	0.013964	0.947719	0.008365		248	0.84787	0.008456	0.858592	0.010475	0.90747	0.020811
249	0.932846	0.010466	0.955219	0.013993	0.947547	0.008402		249	0.847547	0.008472	0.85827	0.010483	0.907285	0.020868
250	0.932722	0.010494	0.95513	0.014022	0.947386	0.008441		250	0.847223	0.008487	0.85795	0.010492	0.907097	0.020924
251	0.932595	0.010523	0.955041	0.014051	0.947228	0.008484		251	0.846898	0.008503	0.85763	0.0105	0.906906	0.020979
252	0.932465	0.010553	0.954952	0.01408	0.947062	0.00853		252	0.846574	0.008518	0.857309	0.010508	0.906714	0.021033
253	0.932332	0.010585	0.954866	0.01411	0.946904	0.008578		253	0.846249	0.008534	0.856989	0.010516	0.90652	0.021086
254	0.932195	0.010617	0.954781	0.01414	0.946746	0.008627		254	0.845924	0.008551	0.856667	0.010522	0.906326	0.021138
255	0.932055	0.010648	0.954697	0.01417	0.946581	0.00868		255	0.845601	0.00857	0.856345	0.010526	0.906132	0.02119
256	0.931913	0.010679	0.954615	0.014201	0.946414	0.008732		256	0.84528	0.008591	0.856022	0.01053	0.905938	0.021241
257	0.931769	0.010709	0.954532	0.014231	0.946245	0.008785		257	0.844961	0.008614	0.855697	0.010531	0.905745	0.021292
258	0.931624	0.010736	0.95445	0.014261	0.946075	0.008838		258	0.844645	0.008639	0.855373	0.010531	0.905552	0.021343
259	0.931478	0.010761	0.954366	0.014291	0.945904	0.008889		259	0.844332	0.008665	0.855048	0.010531	0.905359	0.021393
260	0.931333	0.010784	0.954282	0.01432	0.945734	0.008939		260	0.844023	0.008691	0.854723	0.010529	0.905166	0.021443
261	0.93119	0.010804	0.954197	0.014348	0.945564	0.008988		261	0.843718	0.008717	0.854398	0.010528	0.904972	0.021494
262	0.931049	0.01082	0.954111	0.014376	0.945395	0.009035		262	0.843414	0.008742	0.854074	0.010527	0.904778	0.021544
263	0.93091	0.010833	0.954024	0.014403	0.945228	0.00908		263	0.843113	0.008766	0.853751	0.010527	0.904584	0.021596
264	0.930775	0.010843	0.953938	0.014428	0.945062	0.009124		264	0.842812	0.008787	0.85343	0.010528	0.90439	0.021648
265	0.930645	0.010851	0.953851	0.014453	0.944898	0.009167		265	0.842512	0.008807	0.85311	0.01053	0.904197	0.021701
266	0.930518	0.010858	0.953764	0.014476	0.94474	0.009213		266	0.842212	0.008826	0.852792	0.010533	0.904005	0.021754
267	0.930395	0.010863	0.953678	0.014499	0.944585	0.009257		267	0.841912	0.008843	0.852475	0.010537	0.903816	0.021809
268	0.930276	0.010868	0.953593	0.01452	0.944433	0.009301		268	0.841614	0.00886	0.852159	0.010543	0.90363	0.021865
269	0.930161	0.010873	0.953509	0.014541	0.94428	0.009339		269	0.841317	0.008877	0.851845	0.01055	0.903447	0.021922
270	0.930048	0.010879	0.953427	0.014561	0.94413	0.009374		270	0.841023	0.008896	0.851531	0.01056	0.903268	0.021979
271	0.929937	0.010886	0.953345	0.01458	0.943984	0.009407		271	0.840731	0.008916	0.85122	0.01057	0.903092	0.022037
272	0.929827	0.010893	0.953264	0.014599	0.943842	0.00944		272	0.840443	0.008939	0.850909	0.010583	0.90292	0.022095
273	0.929717	0.010903	0.953182	0.014617	0.943704	0.009471		273	0.840159	0.008962	0.850601	0.010597	0.90275	0.022152
274	0.929605	0.010914	0.953099	0.014637	0.943568	0.009502		274	0.839878	0.008987	0.850296	0.010611	0.902585	0.022209
275	0.929489	0.010927	0.953013	0.014656	0.943435	0.009533		275	0.839599	0.009013	0.849993	0.010627	0.902422	0.022265
276	0.929369	0.010941	0.952926	0.014677	0.943304	0.009566		276	0.839323	0.009038	0.849693	0.010644	0.902261	0.02232
277	0.929245	0.010958	0.952836	0.014698	0.943172	0.0096		277	0.839047	0.009062	0.849397	0.010661	0.902103	0.022373
278	0.929115	0.010976	0.952743	0.01472	0.943038	0.009631		278	0.83877	0.009084	0.849102	0.010677	0.901946	0.022424
279	0.928979	0.010995	0.952649	0.014742	0.942905	0.009665		279	0.838492	0.009105	0.84881	0.010694	0.90179	0.022475
280	0.928839	0.011015	0.952553	0.014765	0.942771	0.009701		280	0.838212	0.009125	0.84852	0.01071	0.901635	0.022524
281	0.928695	0.011037	0.952456	0.014788	0.942635	0.009736		281	0.83793	0.009143	0.848231	0.010726	0.901479	0.022573
282	0.928548	0.011059	0.952358	0.014812	0.942498	0.009773		282	0.837646	0.00916	0.847942	0.010742	0.901322	0.022621
283	0.928398	0.011083	0.95226	0.014835	0.942361	0.009812		283	0.837361	0.009177	0.847654	0.010757	0.901163	0.022669
284	0.928247	0.011107	0.952162	0.014859	0.942224	0.009855		284	0.837074	0.009194	0.847367	0.010772	0.901001	0.022715
285	0.928095	0.011131	0.952062	0.014883	0.942086	0.0099		285	0.836788	0.009213	0.847079	0.010787	0.900835	0.02276
286	0.927942	0.011155	0.951962	0.014907	0.941949	0.009947		286	0.836503	0.009232	0.846791	0.010801	0.900665	0.022805
287	0.92779	0.01118	0.951859	0.014931	0.941811	0.009996		287	0.836219	0.009253	0.846504	0.010815	0.900493	0.022848
288	0.927639	0.011203	0.951754	0.014956	0.941673	0.010044		288	0.835938	0.009275	0.846217	0.010827	0.900318	0.022891
289	0.927491	0.011227	0.951648	0.014981	0.941536	0.010092		289	0.835659	0.009298	0.845931	0.010839	0.900144	0.022933
290	0.927346	0.011249	0.951539	0.015006	0.941399	0.010139		290	0.835384	0.009321	0.845646	0.01085	0.89997	0.022975
291	0.927205	0.011271	0.951429	0.015032	0.941262	0.010184		291	0.835111	0.009344	0.845363	0.01086	0.899797	0.023016
292	0.927073	0.011289	0.951318	0.015057	0.941123	0.010227		292	0.834839	0.009366	0.84508	0.010871	0.899625	0.023058
293	0.926947	0.011306	0.951205	0.015082	0.940982	0.010267		293	0.834568	0.009387	0.844797	0.010882	0.899454	0.023099
294	0.926822	0.011326	0.951093	0.015107	0.940837	0.010305		294	0.834297	0.009406	0.844514	0.010894	0.899284	0.023141
295	0.926704	0.011346	0.95098	0.015132	0.940689	0.010341		295	0.834024	0.009424	0.844231	0.010908	0.899116	0.023183
296	0.926592	0.011365	0.950868	0.015156	0.940539	0.010375		296	0.83375	0.009439	0.843947	0.010924	0.898948	0.023226
297	0.926486	0.011384	0.950758	0.015181	0.940387	0.01041		297	0.833473	0.009452	0.843663	0.010943	0.898781	0.023269
298	0.926387	0.011403	0.950648	0.015204	0.940237	0.010446		298	0.833195	0.009464	0.843379	0.010965	0.898615	0.023314
299	0.926294	0.011422	0.95054	0.015228	0.94009	0.010485		299	0.832915	0.009475	0.843096	0.010988	0.898449	0.02336
300	0.926205	0.011441	0.950433	0.015251	0.939942	0.010522		300	0.832635	0.009486	0.842812	0.011015	0.898282	0.023407
301	0.92612	0.011461	0.950329	0.015273	0.939793	0.010554		301	0.832355	0.009498	0.84253	0.011043	0.898116	0.023455
302	0.926039	0.01148	0.950226	0.015294	0.939646	0.010586		302	0.832076	0.009511	0.842248	0.011072	0.897949	0.023504
303	0.925958	0.0115	0.950126	0.015314	0.9395	0.010615		303	0.8318	0.009526	0.841968	0.011102	0.897782	0.023555
304	0.925878	0.011521	0.950027	0.015334	0.93936	0.010645		304	0.831525	0.009541	0.841689	0.011133	0.897615	0.023606
305	0.925797	0.011541	0.94993	0.015353	0.939238	0.010673		305	0.831253	0.009559	0.841413	0.011164	0.89745	0.02366
306	0.925713	0.011562	0.949835	0.015371	0.939119	0.010701		306	0.830982	0.009577	0.841138	0.011195	0.897285	0.023715
307	0.925625	0.011583	0.949742	0.015391	0.938989	0.01073		307	0.830714	0.009596	0.840867	0.011226	0.897122	0.023772
308	0.925532	0.011602	0.94965	0.01541	0.938861	0.010758		308	0.830446	0.009615	0.840597	0.011256	0.896961	0.02383
309	0.925432	0.011621	0.94956	0.01543	0.938736	0.010787		309	0.830178	0.009634	0.840331	0.011285	0.8968	0.02389
310	0.925325	0.011639	0.94947	0.01545	0.938615	0.010818		310	0.82991	0.009652	0.840067	0.011313	0.896641	0.02395
311	0.92521	0.011656	0.94938	0.015471	0.938492	0.010848		311	0.829641	0.009668	0.839805	0.01134	0.896481	0.02401
312	0.925085	0.011671	0.949291	0.015492	0.938368	0.010877		312	0.82937	0.009683	0.839546	0.011365	0.896321	0.024071
313	0.924951	0.011685	0.949202	0.015513	0.938242	0.010906		313	0.829098	0.009696	0.839289	0.011389	0.896161	0.024131
314	0.924813	0.011694	0.949113	0.015533	0.938122	0.010942		314	0.828823	0.009708	0.839033	0.011412	0.896	0.024193
315	0.924666	0.0117	0.949022	0.015554	0.937999	0.010979		315	0.828547	0.009719	0.838777	0.011433	0.89584	0.024255
316	0.924505	0.011708	0.94893	0.015574	0.93787	0.01101		316	0.82827	0.009728	0.838521	0.011453	0.895679	0.024318
317	0.924336	0.011713	0.948835	0.015595	0.937735	0.011038		317	0.827993	0.009738	0.838263	0.011471	0.895518	0.024383
318	0.92416	0.011715	0.948737	0.015617	0.937606	0.011072		318	0.827717	0.009746	0.838004	0.011488	0.895358	0.02445
319	0.923978	0.011716	0.948636	0.015639	0.937476	0.011107		319	0.827441	0.009755	0.837745	0.011505	0.895197	0.024518
320	0.923792	0.011716	0.948533	0.015662	0.937338	0.011135		320	0.827167	0.009764	0.837486	0.01152	0.895037	0.024588
321	0.923603	0.011714	0.948428	0.015684	0.937202	0.011164		321	0.826894	0.009773	0.837227	0.011535	0.894876	0.024658
322	0.923413	0.011711	0.948322	0.015707	0.937065	0.011194		322	0.826623	0.009783	0.836968	0.01155	0.894716	0.024728
323	0.923223	0.011707	0.948215	0.01573	0.936928	0.011223		323	0.826351	0.009792	0.836709	0.011565	0.894556	0.024799
324	0.923035	0.011702	0.948108	0.015754	0.936797	0.01126		324	0.82608	0.009802	0.836451	0.01158	0.894396	0.02487
325	0.92285	0.011697	0.948003	0.015778	0.936667	0.011298		325	0.82581	0.009812	0.836194	0.011595	0.894236	0.02494
326	0.922669	0.011691	0.9479	0.015804	0.936531	0.011331		326	0.825538	0.009821	0.835937	0.011611	0.894073	0.02501
327	0.922493	0.011684	0.947799	0.015829	0.936395	0.011364		327	0.825267	0.009829	0.835681	0.011628	0.893907	0.025079
328	0.922322	0.011678	0.9477	0.015855	0.936258	0.011399		328	0.824995	0.009836	0.835425	0.011646	0.893739	0.025148
329	0.922156	0.011671	0.947605	0.015881	0.936119	0.011432		329	0.824724	0.009843	0.835171	0.011664	0.893567	0.025216
330	0.921997	0.011664	0.947511	0.015907	0.93598	0.011466		330	0.824454	0.009848	0.834918	0.011682	0.893393	0.025284
331	0.921844	0.011658	0.947419	0.015933	0.935838	0.011499		331	0.824185	0.009853	0.834666	0.011701	0.893216	0.025352
332	0.921698	0.011651	0.947328	0.015959	0.935698	0.011533		332	0.823918	0.009858	0.834415	0.011719	0.893038	0.02542
333	0.921557	0.011644	0.947239	0.015984	0.93556	0.011569		333	0.823655	0.009863	0.834167	0.011737	0.892859	0.025489
334	0.921422	0.011638	0.947151	0.016007	0.935425	0.011606		334	0.823394	0.009868	0.833921	0.011755	0.892678	0.025558
335	0.921291	0.011632	0.947065	0.01603	0.935293	0.011644		335	0.823137	0.009874	0.833678	0.011772	0.892495	0.025627
336	0.921165	0.011626	0.946982	0.016051	0.935165	0.011683		336	0.822884	0.009881	0.833437	0.011788	0.892311	0.025697
337	0.921041	0.011622	0.946901	0.01607	0.93504	0.011721		337	0.822633	0.00989	0.833199	0.011803	0.892127	0.025767
338	0.920919	0.011619	0.946822	0.016088	0.934918	0.011758		338	0.822384	0.0099	0.832963	0.011816	0.891941	0.025838
339	0.920798	0.011617	0.946745	0.016104	0.9348	0.011794		339	0.822135	0.009913	0.83273	0.011828	0.891756	0.02591
340	0.920676	0.011616	0.94667	0.01612	0.934684	0.011828		340	0.821887	0.009929	0.8325	0.011839	0.891572	0.025983
341	0.920553	0.011617	0.946596	0.016134	0.934568	0.011859		341	0.821639	0.009945	0.83227	0.011849	0.891389	0.026056
342	0.920427	0.01162	0.946522	0.016147	0.934453	0.011887		342	0.821389	0.009964	0.832042	0.011858	0.891208	0.026129
343	0.920298	0.011624	0.946449	0.01616	0.934341	0.011915		343	0.821137	0.009983	0.831815	0.011865	0.891029	0.026203
344	0.920166	0.011631	0.946376	0.016172	0.934229	0.011941		344	0.820884	0.010002	0.831589	0.011871	0.890853	0.026276
345	0.920029	0.011641	0.946302	0.016185	0.934113	0.011962		345	0.82063	0.010021	0.831363	0.011876	0.890679	0.026349
346	0.919888	0.011653	0.946229	0.016197	0.933996	0.011982		346	0.820375	0.010039	0.831138	0.01188	0.890508	0.026422
347	0.919742	0.011667	0.946156	0.016209	0.933879	0.012002		347	0.82012	0.010056	0.830913	0.011884	0.890337	0.026494
348	0.919593	0.011684	0.946083	0.01622	0.93376	0.012022		348	0.819864	0.010071	0.830689	0.011886	0.890167	0.026567
349	0.919439	0.011702	0.946011	0.016231	0.93364	0.012042		349	0.819607	0.010085	0.830465	0.011889	0.889997	0.026641
350	0.919281	0.011721	0.94594	0.016241	0.933517	0.012063		350	0.819349	0.010096	0.830241	0.011891	0.889826	0.026716
351	0.91912	0.011741	0.945871	0.016252	0.933392	0.012084		351	0.81909	0.010107	0.830018	0.011892	0.889652	0.026792
352	0.918956	0.011762	0.945806	0.016262	0.933265	0.012106		352	0.818828	0.010115	0.829795	0.011895	0.889476	0.026868
353	0.918791	0.011785	0.945744	0.016272	0.933135	0.012127		353	0.818564	0.010124	0.829572	0.011897	0.889297	0.026946
354	0.918625	0.011808	0.945686	0.016282	0.933003	0.012148		354	0.818297	0.010131	0.82935	0.011901	0.889116	0.027023
355	0.918459	0.011831	0.945633	0.016292	0.932869	0.012168		355	0.818028	0.010138	0.829128	0.011906	0.888934	0.027101
356	0.918294	0.011855	0.945585	0.016301	0.932736	0.012189		356	0.817755	0.010144	0.828906	0.011911	0.888752	0.02718
357	0.91813	0.011879	0.945541	0.01631	0.932601	0.012209		357	0.817479	0.01015	0.828685	0.011918	0.888572	0.027258
358	0.917967	0.011903	0.9455	0.016318	0.932459	0.012223		358	0.8172	0.010155	0.828465	0.011925	0.888394	0.027336
359	0.917805	0.011927	0.945462	0.016327	0.932315	0.012235		359	0.81692	0.010159	0.828246	0.011933	0.888218	0.027413
360	0.917646	0.011951	0.945426	0.016336	0.932169	0.012245		360	0.816639	0.010161	0.828027	0.011941	0.888045	0.027489
361	0.917489	0.011975	0.94539	0.016345	0.932021	0.012255		361	0.816358	0.010161	0.827809	0.01195	0.887874	0.027564
362	0.917335	0.012	0.945354	0.016355	0.931874	0.012266		362	0.816078	0.01016	0.827591	0.01196	0.887705	0.02764
363	0.917184	0.012025	0.945318	0.016365	0.931727	0.012277		363	0.8158	0.010156	0.827374	0.01197	0.887538	0.027715
364	0.917037	0.012052	0.945282	0.016375	0.931582	0.012288		364	0.815525	0.01015	0.827156	0.011979	0.887373	0.02779
365	0.916891	0.01208	0.945243	0.016385	0.931439	0.012301		365	0.815254	0.010142	0.82694	0.011989	0.887209	0.027864
366	0.916748	0.01211	0.945203	0.016394	0.931302	0.012316		366	0.814986	0.010131	0.826724	0.011998	0.887048	0.027939
367	0.916607	0.01214	0.945161	0.016404	0.931168	0.012332		367	0.814722	0.010119	0.826509	0.012006	0.886889	0.028013
368	0.916468	0.012171	0.945115	0.016413	0.931043	0.012354		368	0.814462	0.010105	0.826295	0.012014	0.886733	0.028087
369	0.916331	0.012202	0.945066	0.016423	0.93093	0.012385		369	0.814204	0.010089	0.826082	0.012022	0.88658	0.02816
370	0.916195	0.012232	0.945012	0.016433	0.93082	0.012416		370	0.813949	0.010073	0.82587	0.012029	0.886428	0.02823
371	0.916059	0.012263	0.944955	0.016442	0.930714	0.012448		371	0.813696	0.010057	0.82566	0.012035	0.886278	0.0283
372	0.915923	0.012293	0.944893	0.016451	0.930611	0.01248		372	0.813445	0.010041	0.82545	0.012041	0.88613	0.028369
373	0.915788	0.012323	0.944826	0.016459	0.930509	0.012511		373	0.813195	0.010026	0.825242	0.012047	0.885984	0.028437
374	0.915651	0.012351	0.944753	0.016468	0.93039	0.012522		374	0.812946	0.010011	0.825035	0.012053	0.88584	0.028503
375	0.915514	0.012378	0.944676	0.016477	0.930269	0.01253		375	0.812698	0.009997	0.82483	0.01206	0.885697	0.028569
376	0.915376	0.012403	0.944595	0.016486	0.930149	0.012537		376	0.81245	0.009984	0.824624	0.012067	0.885553	0.028633
377	0.915237	0.012427	0.944512	0.016495	0.930029	0.012544		377	0.812203	0.009972	0.82442	0.012075	0.885409	0.028696
378	0.915096	0.012449	0.944427	0.016506	0.92991	0.012551		378	0.811955	0.009961	0.824217	0.012084	0.885263	0.028758
379	0.914954	0.012469	0.944342	0.016517	0.92979	0.012559		379	0.811708	0.009951	0.824015	0.012093	0.885116	0.028819
380	0.91481	0.012488	0.944255	0.01653	0.92967	0.01257		380	0.811462	0.009942	0.823814	0.012103	0.884967	0.028879
381	0.914665	0.012505	0.94417	0.016542	0.929548	0.012582		381	0.811216	0.009934	0.823613	0.012114	0.884817	0.028939
382	0.914519	0.01252	0.944085	0.016556	0.929419	0.01259		382	0.81097	0.009926	0.823413	0.012124	0.884664	0.028999
383	0.914372	0.012535	0.944001	0.016571	0.929286	0.012599		383	0.810726	0.00992	0.823212	0.012136	0.884511	0.029058
384	0.914225	0.012548	0.943918	0.016586	0.92915	0.012608		384	0.810482	0.009915	0.823011	0.012147	0.884358	0.029117
385	0.914076	0.012561	0.943835	0.016603	0.929012	0.012619		385	0.81024	0.00991	0.822807	0.012159	0.884205	0.029176
386	0.913928	0.012573	0.943752	0.016621	0.928873	0.012633		386	0.809999	0.009906	0.822602	0.012171	0.884054	0.029234
387	0.913779	0.012585	0.94367	0.016639	0.928733	0.012648		387	0.809758	0.009902	0.822393	0.012183	0.883906	0.029291
388	0.913631	0.012597	0.943587	0.016658	0.928594	0.012667		388	0.809517	0.0099	0.822181	0.012195	0.88376	0.029347
389	0.913483	0.012609	0.943504	0.016677	0.928457	0.012688		389	0.809276	0.009897	0.821966	0.012207	0.883617	0.029401
390	0.913335	0.012622	0.94342	0.016697	0.928321	0.012711		390	0.809035	0.009896	0.821748	0.012218	0.883478	0.029454
391	0.913188	0.012635	0.943335	0.016719	0.928186	0.012736		391	0.808794	0.009895	0.821526	0.012227	0.883344	0.029505
392	0.91304	0.01265	0.943248	0.016741	0.928053	0.012763		392	0.808552	0.009895	0.8213	0.012236	0.883214	0.029554
393	0.912893	0.012665	0.94316	0.016765	0.92792	0.012791		393	0.80831	0.009894	0.82107	0.012244	0.883087	0.029602
394	0.912745	0.012681	0.943072	0.01679	0.927788	0.012819		394	0.808068	0.009893	0.820837	0.01225	0.882963	0.029649
395	0.912598	0.012699	0.942983	0.016816	0.927654	0.012846		395	0.807827	0.009892	0.820601	0.012254	0.88284	0.029695
396	0.912451	0.012717	0.942893	0.016843	0.927523	0.012875		396	0.807586	0.00989	0.820361	0.012258	0.882719	0.029741
397	0.912305	0.012736	0.942804	0.016872	0.927391	0.012903		397	0.807345	0.009887	0.820118	0.01226	0.882598	0.029788
398	0.91216	0.012756	0.942714	0.016901	0.927257	0.012927		398	0.807106	0.009882	0.819873	0.01226	0.882477	0.029836
399	0.912015	0.012778	0.942624	0.01693	0.927123	0.012952		399	0.806868	0.009875	0.819628	0.012259	0.882356	0.029884
400	0.91187	0.012799	0.942533	0.01696	0.92699	0.012976		400	0.806631	0.009867	0.819382	0.012257	0.882235	0.029933
401	0.911725	0.012821	0.942443	0.01699	0.926858	0.012999		401	0.806396	0.009857	0.819137	0.012253	0.882113	0.029983
402	0.91158	0.012843	0.942353	0.01702	0.926727	0.013022		402	0.806163	0.009845	0.818894	0.012246	0.881991	0.030033
403	0.911436	0.012864	0.942264	0.01705	0.926599	0.013045		403	0.805931	0.00983	0.818652	0.012238	0.881868	0.030083
404	0.911292	0.012884	0.942176	0.017079	0.926472	0.013069		404	0.805701	0.009813	0.818414	0.012228	0.881743	0.030133
405	0.91115	0.012903	0.942089	0.017108	0.926348	0.013094		405	0.805474	0.009793	0.818178	0.012218	0.881618	0.030183
406	0.911007	0.012921	0.942004	0.017135	0.926227	0.013121		406	0.805248	0.009772	0.817946	0.012206	0.881492	0.030234
407	0.910865	0.012939	0.941921	0.017161	0.926109	0.013151		407	0.805024	0.009748	0.817718	0.012194	0.881366	0.030285
408	0.910723	0.012955	0.94184	0.017186	0.925994	0.013183		408	0.804803	0.009724	0.817494	0.012182	0.881238	0.030336
409	0.91058	0.012971	0.941762	0.01721	0.925882	0.013217		409	0.804584	0.009698	0.817274	0.01217	0.881109	0.030389
410	0.910437	0.012987	0.941686	0.017232	0.925773	0.013253		410	0.804366	0.009672	0.817057	0.01216	0.88098	0.030442
411	0.910293	0.013003	0.941613	0.017254	0.925667	0.013292		411	0.804152	0.009646	0.816843	0.012151	0.880849	0.030496
412	0.910148	0.01302	0.941542	0.017275	0.925562	0.013331		412	0.803939	0.00962	0.816631	0.012144	0.880716	0.030551
413	0.910004	0.013038	0.941472	0.017296	0.925459	0.013371		413	0.803729	0.009595	0.816421	0.012139	0.880583	0.030607
414	0.909859	0.013055	0.941404	0.017315	0.925355	0.013412		414	0.803522	0.009571	0.81621	0.012135	0.880449	0.030664
415	0.909714	0.013074	0.941337	0.017334	0.925251	0.013451		415	0.803316	0.009549	0.816	0.012134	0.880315	0.030722
416	0.909568	0.013092	0.941269	0.017353	0.925145	0.01349		416	0.803112	0.009528	0.81579	0.012134	0.880181	0.030781
417	0.909421	0.013111	0.941201	0.01737	0.925038	0.013527		417	0.80291	0.00951	0.815579	0.012136	0.880047	0.03084
418	0.909272	0.013131	0.941135	0.017386	0.924928	0.013562		418	0.802709	0.009495	0.815367	0.012139	0.879913	0.030899
419	0.909122	0.01315	0.941065	0.017403	0.924816	0.013594		419	0.802509	0.009483	0.815154	0.012144	0.879779	0.030958
420	0.90897	0.01317	0.940993	0.017421	0.924704	0.013624		420	0.802309	0.009472	0.81494	0.01215	0.879647	0.031017
421	0.908816	0.013189	0.940923	0.017438	0.924593	0.013656		421	0.802109	0.009464	0.814724	0.012158	0.879515	0.031076
422	0.908661	0.01321	0.940854	0.017456	0.924482	0.013684		422	0.801908	0.009458	0.814507	0.012167	0.879385	0.031135
423	0.908504	0.01323	0.940785	0.017474	0.924366	0.013708		423	0.801707	0.009453	0.814289	0.012177	0.879256	0.031193
424	0.908346	0.013251	0.940715	0.017492	0.924249	0.013729		424	0.801506	0.00945	0.81407	0.012188	0.879128	0.031251
425	0.908187	0.013273	0.940644	0.01751	0.92413	0.013749		425	0.801304	0.009446	0.813852	0.0122	0.879002	0.031308
426	0.908027	0.013295	0.940574	0.017528	0.92401	0.013767		426	0.801102	0.009443	0.813634	0.012212	0.878876	0.031365
427	0.907867	0.013317	0.940503	0.017546	0.923889	0.013784		427	0.800899	0.00944	0.813417	0.012225	0.878751	0.031421
428	0.907706	0.01334	0.940431	0.017566	0.923766	0.013801		428	0.800697	0.009437	0.813201	0.012239	0.878628	0.031478
429	0.907545	0.013362	0.940359	0.017586	0.923642	0.013816		429	0.800495	0.009433	0.812988	0.012253	0.878506	0.031534
430	0.907385	0.013384	0.940287	0.017606	0.923517	0.013831		430	0.800292	0.009427	0.812776	0.012269	0.878385	0.031589
431	0.907225	0.013406	0.940214	0.017626	0.923391	0.013845		431	0.80009	0.00942	0.812567	0.012284	0.878264	0.031645
432	0.907065	0.013428	0.94014	0.017647	0.923265	0.013859		432	0.799887	0.00941	0.812361	0.0123	0.878144	0.031701
433	0.906906	0.01345	0.940065	0.017666	0.923139	0.013873		433	0.799683	0.009398	0.812158	0.012316	0.878024	0.031756
434	0.906747	0.013473	0.939988	0.017685	0.923014	0.013887		434	0.799478	0.009383	0.811959	0.012331	0.877905	0.031812
435	0.906588	0.013495	0.939911	0.017703	0.92289	0.013902		435	0.799271	0.009366	0.811763	0.012346	0.877785	0.031867
436	0.906429	0.013518	0.939833	0.01772	0.922768	0.013916		436	0.799063	0.009346	0.811572	0.012361	0.877666	0.031922
437	0.906271	0.013542	0.939754	0.017737	0.922648	0.013932		437	0.798854	0.009324	0.811385	0.012375	0.877545	0.031977
438	0.906113	0.013566	0.939675	0.017754	0.922532	0.013948		438	0.798645	0.009301	0.811202	0.012389	0.877424	0.032032
439	0.905957	0.013591	0.939597	0.01777	0.922418	0.013966		439	0.798435	0.009276	0.811022	0.012402	0.877303	0.032088
440	0.905802	0.013617	0.939519	0.017786	0.922308	0.013986		440	0.798225	0.009251	0.810845	0.012416	0.87718	0.032143
441	0.905648	0.013644	0.939441	0.017802	0.9222	0.014009		441	0.798016	0.009226	0.810672	0.01243	0.877058	0.032198
442	0.905496	0.013672	0.939364	0.017818	0.922095	0.014035		442	0.797807	0.009201	0.810502	0.012445	0.876934	0.032254
443	0.905347	0.013702	0.939287	0.017834	0.921993	0.014065		443	0.7976	0.009177	0.810333	0.012461	0.876808	0.03231
444	0.905199	0.013733	0.939211	0.01785	0.92189	0.014096		444	0.797394	0.009155	0.810168	0.012478	0.876682	0.032366
445	0.905053	0.013766	0.939137	0.017866	0.921787	0.014128		445	0.797189	0.009135	0.810004	0.012497	0.876553	0.032421
446	0.904911	0.013799	0.939064	0.017883	0.921683	0.014161		446	0.796986	0.009118	0.809842	0.012516	0.876424	0.032476
447	0.90477	0.013833	0.938994	0.0179	0.921579	0.014195		447	0.796785	0.009104	0.809681	0.012536	0.876293	0.03253
448	0.904632	0.013867	0.938926	0.017917	0.921475	0.014229		448	0.796585	0.009094	0.809523	0.012556	0.876162	0.032584
449	0.904496	0.013901	0.93886	0.017934	0.92137	0.014263		449	0.796387	0.009087	0.809366	0.012577	0.876031	0.032637
450	0.904362	0.013935	0.938798	0.017949	0.921266	0.014296		450	0.796191	0.009083	0.809209	0.012597	0.875901	0.032688
451	0.90423	0.013969	0.93874	0.017964	0.921162	0.014328		451	0.795997	0.009082	0.809052	0.012617	0.875772	0.032739
452	0.904101	0.014004	0.938686	0.017978	0.921058	0.014359		452	0.795805	0.009082	0.808895	0.012636	0.875645	0.032788
453	0.903974	0.014039	0.938635	0.017991	0.920954	0.014389		453	0.795615	0.009084	0.808737	0.012654	0.875519	0.032837
454	0.90385	0.014074	0.938589	0.018004	0.920851	0.014419		454	0.795426	0.009086	0.808579	0.012671	0.875397	0.032885
455	0.903728	0.01411	0.938547	0.018017	0.920747	0.014447		455	0.795239	0.009089	0.80842	0.012688	0.875277	0.032932
456	0.903607	0.014146	0.938508	0.018029	0.920645	0.014474		456	0.795054	0.009091	0.808259	0.012704	0.875159	0.032978
457	0.903488	0.014182	0.938473	0.018042	0.920542	0.014499		457	0.794869	0.009092	0.808098	0.012719	0.875045	0.033024
458	0.903369	0.014218	0.938441	0.018054	0.920439	0.014524		458	0.794685	0.009092	0.807935	0.012734	0.874933	0.03307
459	0.903251	0.014253	0.938411	0.018067	0.920335	0.014547		459	0.794502	0.00909	0.80777	0.012747	0.874823	0.033115
460	0.903133	0.014289	0.93838	0.018079	0.920229	0.014569		460	0.794318	0.009087	0.807604	0.012759	0.874716	0.033161
461	0.903015	0.014324	0.938349	0.018092	0.92012	0.014591		461	0.794134	0.00908	0.807437	0.01277	0.87461	0.033206
462	0.902897	0.014359	0.938317	0.018105	0.920007	0.014613		462	0.793949	0.009072	0.807269	0.012779	0.874505	0.033251
463	0.902779	0.014394	0.938282	0.018118	0.919892	0.014635		463	0.793763	0.00906	0.807099	0.012787	0.874401	0.033297
464	0.902661	0.014429	0.938244	0.018131	0.919772	0.014657		464	0.793575	0.009046	0.806929	0.012793	0.874298	0.033343
465	0.902542	0.014464	0.938202	0.018145	0.91965	0.014679		465	0.793386	0.009029	0.806757	0.012799	0.874195	0.03339
466	0.902422	0.014499	0.938157	0.018158	0.919525	0.014702		466	0.793194	0.009009	0.806583	0.012803	0.874093	0.033438
467	0.902303	0.014535	0.938109	0.018172	0.919398	0.014725		467	0.793001	0.008988	0.806408	0.012806	0.873991	0.033487
468	0.902182	0.014571	0.938057	0.018187	0.919269	0.014748		468	0.792806	0.008964	0.80623	0.012808	0.873888	0.033536
469	0.902061	0.014608	0.938003	0.018202	0.919139	0.014772		469	0.79261	0.008938	0.80605	0.012809	0.873784	0.033586
470	0.90194	0.014645	0.937945	0.018219	0.919009	0.014795		470	0.792414	0.008912	0.805868	0.012809	0.873677	0.033637
471	0.901818	0.014683	0.937885	0.018238	0.918879	0.014819		471	0.792218	0.008887	0.805684	0.012807	0.873567	0.033688
472	0.901696	0.01472	0.937823	0.018258	0.918748	0.014842		472	0.792024	0.008862	0.805498	0.012804	0.873454	0.033739
473	0.901571	0.014757	0.937758	0.018281	0.918617	0.014866		473	0.791831	0.008839	0.80531	0.0128	0.873336	0.03379
474	0.901446	0.014793	0.93769	0.018305	0.918487	0.01489		474	0.79164	0.008818	0.80512	0.012794	0.873215	0.033841
475	0.901318	0.01483	0.93762	0.018331	0.918359	0.014914		475	0.791451	0.008799	0.804929	0.012788	0.873092	0.033892
476	0.901188	0.014867	0.937547	0.018358	0.918234	0.01494		476	0.791266	0.008784	0.804736	0.012781	0.872966	0.033944
477	0.901056	0.014903	0.937472	0.018386	0.918112	0.014965		477	0.791083	0.008772	0.804543	0.012774	0.872838	0.033995
478	0.900923	0.014939	0.937394	0.018416	0.917994	0.014992		478	0.790904	0.008763	0.804349	0.012767	0.872708	0.034044
479	0.900788	0.014975	0.937316	0.018447	0.917882	0.015019		479	0.790728	0.008758	0.804154	0.01276	0.872577	0.034092
480	0.900651	0.015011	0.937235	0.018478	0.917774	0.015046		480	0.790556	0.008755	0.803958	0.012752	0.872445	0.034139
481	0.900513	0.015046	0.937154	0.01851	0.917672	0.015075		481	0.790386	0.008755	0.803761	0.012746	0.872315	0.034183
482	0.900372	0.015082	0.937073	0.018542	0.917576	0.015103		482	0.79022	0.008757	0.803563	0.012739	0.872186	0.034226
483	0.900229	0.015117	0.936993	0.018574	0.917485	0.015132		483	0.790056	0.008762	0.803365	0.012734	0.87206	0.034268
484	0.900083	0.015153	0.936915	0.018606	0.917398	0.015161		484	0.789896	0.008767	0.803166	0.012729	0.871937	0.034308
485	0.899935	0.015189	0.936839	0.018637	0.917315	0.01519		485	0.789737	0.008773	0.802974	0.012719	0.871817	0.034346
486	0.899784	0.015226	0.936767	0.018668	0.917236	0.015219		486	0.789581	0.008779	0.802782	0.01271	0.8717	0.034384
487	0.899629	0.015263	0.936697	0.018697	0.917158	0.01525		487	0.789426	0.008785	0.802578	0.012714	0.871587	0.034422
488	0.899469	0.015301	0.93663	0.018725	0.917081	0.015281		488	0.789271	0.00879	0.802376	0.012718	0.871477	0.03446
489	0.899306	0.015338	0.936565	0.018752	0.917004	0.015312		489	0.789116	0.008795	0.80218	0.012717	0.871371	0.034498
490	0.899138	0.015376	0.936503	0.018778	0.916925	0.015344		490	0.788959	0.008798	0.801985	0.012718	0.871267	0.034536
491	0.898967	0.015415	0.936442	0.018802	0.916844	0.015375		491	0.7888	0.0088	0.801792	0.012719	0.871165	0.034576
492	0.898791	0.015453	0.936383	0.018824	0.916759	0.015405		492	0.788638	0.0088	0.801601	0.012722	0.871064	0.034617
493	0.898613	0.015492	0.936326	0.018846	0.916669	0.015435		493	0.788473	0.008798	0.801413	0.012725	0.870965	0.034659
494	0.898433	0.01553	0.93627	0.018865	0.916574	0.015464		494	0.788304	0.008795	0.801227	0.012728	0.870866	0.034703
495	0.898251	0.015569	0.936215	0.018884	0.916473	0.015494		495	0.788132	0.00879	0.801045	0.012732	0.870767	0.034749
496	0.898068	0.015607	0.936163	0.018901	0.916367	0.015523		496	0.787957	0.008782	0.800867	0.012735	0.870668	0.034796
497	0.897884	0.015644	0.936112	0.018917	0.916255	0.015554		497	0.78778	0.008773	0.800692	0.012738	0.87057	0.034845
498	0.8977	0.01568	0.936064	0.018932	0.916138	0.015585		498	0.787602	0.008762	0.80052	0.012742	0.870471	0.034896
499	0.897516	0.015715	0.936017	0.018946	0.916014	0.015618		499	0.787424	0.008749	0.800351	0.012745	0.870373	0.034949
500	0.897332	0.015748	0.935973	0.01896	0.915887	0.015652		500	0.787246	0.008733	0.800185	0.012748	0.870276	0.035004
501	0.897149	0.01578	0.93593	0.018974	0.915755	0.015688		501	0.78707	0.008717	0.800021	0.012751	0.870178	0.035061
502	0.896966	0.015811	0.935887	0.018988	0.915621	0.015725		502	0.786895	0.008699	0.799858	0.012754	0.870078	0.035119
503	0.896786	0.01584	0.935845	0.019002	0.915485	0.015763		503	0.786721	0.00868	0.799698	0.012757	0.869977	0.035178
504	0.896607	0.015868	0.935801	0.019016	0.915349	0.015801		504	0.786549	0.008661	0.799538	0.012759	0.869873	0.035238
505	0.896431	0.015894	0.935755	0.019031	0.915213	0.01584		505	0.786378	0.008643	0.79938	0.012761	0.869766	0.035298
506	0.896257	0.015918	0.935707	0.019047	0.915077	0.015879		506	0.78621	0.008625	0.799222	0.012762	0.869654	0.035358
507	0.896087	0.015941	0.935656	0.019063	0.914942	0.015917		507	0.786042	0.008607	0.799064	0.012762	0.86954	0.035418
508	0.89592	0.015963	0.935602	0.019081	0.914808	0.015954		508	0.785876	0.008591	0.798906	0.012761	0.869422	0.035477
509	0.895757	0.015984	0.935545	0.019099	0.914676	0.015989		509	0.785711	0.008576	0.798747	0.01276	0.869303	0.035535
510	0.895597	0.016005	0.935485	0.019119	0.914545	0.016023		510	0.785547	0.008563	0.798588	0.012758	0.869183	0.035592
511	0.895443	0.016025	0.935424	0.01914	0.914418	0.016054		511	0.785383	0.008552	0.798427	0.012756	0.869062	0.035648
512	0.895293	0.016046	0.93536	0.019162	0.914294	0.016084		512	0.78522	0.008543	0.798266	0.012754	0.86894	0.035702
513	0.895147	0.016067	0.935294	0.019184	0.914174	0.016113		513	0.785057	0.008536	0.798104	0.012752	0.868818	0.035755
514	0.895006	0.016089	0.935226	0.019207	0.914059	0.01614		514	0.784895	0.008532	0.797941	0.01275	0.868695	0.035807
515	0.894869	0.016111	0.935157	0.01923	0.91395	0.016166		515	0.784733	0.00853	0.797777	0.012749	0.86857	0.035856
516	0.894736	0.016134	0.935086	0.019253	0.913845	0.016192		516	0.784571	0.00853	0.797612	0.012748	0.868445	0.035903
517	0.894606	0.016157	0.935013	0.019276	0.913744	0.016217		517	0.784411	0.008533	0.797446	0.012748	0.868318	0.035948
518	0.89448	0.016181	0.93494	0.019298	0.913647	0.016242		518	0.784252	0.008538	0.79728	0.012749	0.868191	0.035991
519	0.894356	0.016206	0.934867	0.019319	0.913551	0.016266		519	0.784093	0.008545	0.797114	0.012751	0.868063	0.036031
520	0.894236	0.016231	0.934793	0.01934	0.913456	0.016291		520	0.783935	0.008552	0.79695	0.012754	0.867934	0.036068
521	0.894118	0.016257	0.934721	0.01936	0.91336	0.016316		521	0.783778	0.00856	0.796786	0.012758	0.867806	0.036104
522	0.894003	0.016284	0.934651	0.01938	0.913263	0.016341		522	0.783621	0.008567	0.796624	0.012764	0.867678	0.036138
523	0.89389	0.016312	0.934582	0.019399	0.913165	0.016366		523	0.783465	0.008574	0.796462	0.012771	0.867552	0.036171
524	0.893777	0.016341	0.934515	0.019419	0.913065	0.016391		524	0.78331	0.00858	0.796302	0.01278	0.867429	0.036203
525	0.893666	0.016371	0.934449	0.019438	0.912961	0.016416		525	0.783156	0.008585	0.796144	0.012791	0.86731	0.036233
526	0.893556	0.016403	0.934385	0.019457	0.912854	0.016441		526	0.783002	0.008588	0.795987	0.012803	0.867193	0.036263
527	0.893445	0.016435	0.934324	0.019476	0.912744	0.016466		527	0.782849	0.008589	0.795831	0.012816	0.86708	0.036292
528	0.893334	0.016468	0.934265	0.019496	0.91263	0.016492		528	0.782696	0.008589	0.795677	0.01283	0.866969	0.03632
529	0.893223	0.016502	0.934209	0.019515	0.912513	0.016518		529	0.782544	0.008587	0.795524	0.012845	0.86686	0.036348
530	0.893109	0.016537	0.934155	0.019534	0.912393	0.016546		530	0.782393	0.008583	0.795372	0.012861	0.866752	0.036375
531	0.892994	0.016571	0.934103	0.019552	0.91227	0.016576		531	0.782241	0.008579	0.795221	0.012878	0.866646	0.036404
532	0.892875	0.016606	0.934053	0.01957	0.912145	0.016608		532	0.78209	0.008573	0.795071	0.012894	0.866541	0.036433
533	0.892754	0.016641	0.934003	0.019586	0.912019	0.016643		533	0.781939	0.008567	0.794921	0.012911	0.866437	0.036464
534	0.892629	0.016677	0.933954	0.019602	0.911892	0.016679		534	0.781788	0.00856	0.79477	0.012927	0.866335	0.036497
535	0.892502	0.016712	0.933905	0.019619	0.911765	0.016718		535	0.781636	0.008553	0.794619	0.012943	0.866234	0.036531
536	0.892371	0.016748	0.933857	0.019635	0.911637	0.016758		536	0.781485	0.008545	0.794468	0.012959	0.866135	0.036568
537	0.892236	0.016784	0.93381	0.019652	0.911511	0.0168		537	0.781332	0.008537	0.794315	0.012974	0.866039	0.036606
538	0.892099	0.016822	0.933764	0.019669	0.911385	0.016843		538	0.78118	0.008529	0.794163	0.012988	0.865945	0.036646
539	0.891958	0.01686	0.933718	0.019686	0.911261	0.016886		539	0.781026	0.008521	0.794009	0.013001	0.865853	0.036685
540	0.891814	0.016899	0.933674	0.019705	0.911138	0.01693		540	0.780872	0.008513	0.793857	0.013013	0.865763	0.036725
541	0.891667	0.016939	0.93363	0.019724	0.911019	0.016973		541	0.780718	0.008507	0.793704	0.013024	0.865676	0.036764
542	0.891517	0.016979	0.933588	0.019745	0.910902	0.017016		542	0.780564	0.008501	0.793552	0.013033	0.865591	0.036803
543	0.891362	0.017021	0.933546	0.019767	0.910788	0.017058		543	0.78041	0.008497	0.7934	0.013041	0.865507	0.036841
544	0.891205	0.017062	0.933505	0.019789	0.910678	0.017097		544	0.780258	0.008494	0.793249	0.013047	0.86543	0.036874
545	0.891046	0.017105	0.933464	0.019812	0.910571	0.017136		545	0.780107	0.008492	0.793098	0.013053	0.865354	0.036908
546	0.890884	0.017149	0.933421	0.019835	0.910467	0.017172		546	0.779959	0.008493	0.792948	0.013057	0.865272	0.036946
547	0.890722	0.017193	0.933378	0.019857	0.910368	0.017207		547	0.779813	0.008494	0.7928	0.01306	0.865189	0.036985
548	0.890559	0.017238	0.933332	0.019879	0.910274	0.01724		548	0.77967	0.008497	0.792658	0.013058	0.865105	0.037025
549	0.890397	0.017285	0.933286	0.019901	0.910185	0.017273		549	0.779529	0.008502	0.792512	0.01306	0.865019	0.037065
550	0.890237	0.017332	0.933239	0.019921	0.910101	0.017304		550	0.779391	0.008507	0.792363	0.013065	0.86493	0.037106
551	0.89008	0.01738	0.933191	0.019941	0.910022	0.017334		551	0.779256	0.008512	0.792219	0.013066	0.864838	0.037147
552	0.889926	0.017429	0.933142	0.019961	0.909947	0.017363		552	0.779122	0.008518	0.792086	0.013057	0.864743	0.037188
553	0.889774	0.017478	0.933093	0.019981	0.909874	0.017393		553	0.77899	0.008524	0.791959	0.013044	0.864645	0.037228
554	0.889625	0.017526	0.933044	0.020001	0.909802	0.017421		554	0.77886	0.008529	0.791807	0.013054	0.864544	0.037268
555	0.889479	0.017573	0.932995	0.020021	0.90973	0.01745		555	0.778729	0.008534	0.791649	0.01307	0.864442	0.037307
556	0.889334	0.017618	0.932945	0.020042	0.909657	0.017479		556	0.778598	0.008537	0.791507	0.013073	0.864338	0.037344
557	0.88919	0.017661	0.932896	0.020062	0.909582	0.017507		557	0.778466	0.008538	0.791365	0.013077	0.864234	0.03738
558	0.889047	0.017702	0.932847	0.020084	0.909504	0.017537		558	0.778332	0.008538	0.791223	0.013082	0.86413	0.037415
559	0.888905	0.01774	0.932798	0.020105	0.909423	0.017566		559	0.778197	0.008536	0.791082	0.013088	0.864026	0.037448
560	0.888763	0.017775	0.93275	0.020126	0.909339	0.017597		560	0.778059	0.008532	0.790942	0.013095	0.863923	0.037479
561	0.888622	0.017807	0.932702	0.020147	0.909252	0.017628		561	0.777919	0.008526	0.790802	0.013104	0.863819	0.03751
562	0.888482	0.017837	0.932655	0.020168	0.909163	0.01766		562	0.777775	0.008518	0.790664	0.013113	0.863715	0.03754
563	0.888344	0.017865	0.932608	0.020187	0.909072	0.017694		563	0.777629	0.008509	0.790527	0.013122	0.86361	0.037569
564	0.888208	0.017892	0.932561	0.020205	0.908978	0.017728		564	0.77748	0.008498	0.790391	0.013132	0.863504	0.037598
565	0.888075	0.017918	0.932515	0.020222	0.908882	0.017764		565	0.777328	0.008487	0.790256	0.013142	0.863396	0.037627
566	0.887945	0.017943	0.93247	0.020238	0.908784	0.0178		566	0.777175	0.008474	0.790121	0.013151	0.863286	0.037657
567	0.887817	0.017968	0.932425	0.020254	0.908684	0.017838		567	0.777019	0.008461	0.789986	0.01316	0.863175	0.037687
568	0.887692	0.017992	0.932379	0.02027	0.908583	0.017875		568	0.776863	0.008447	0.789853	0.013169	0.863061	0.037719
569	0.88757	0.018015	0.932333	0.020288	0.908479	0.017913		569	0.776707	0.008434	0.789719	0.013178	0.862946	0.037752
570	0.88745	0.018037	0.932287	0.020306	0.908375	0.01795		570	0.776552	0.00842	0.789586	0.013186	0.86283	0.037786
571	0.887331	0.018058	0.932241	0.020327	0.908269	0.017987		571	0.776397	0.008407	0.789453	0.013193	0.862714	0.037821
572	0.887213	0.018079	0.932196	0.02035	0.908161	0.018023		572	0.776245	0.008394	0.789319	0.0132	0.862599	0.037857
573	0.887095	0.018099	0.93215	0.020374	0.908052	0.018058		573	0.776095	0.008383	0.789185	0.013207	0.862484	0.037893
574	0.886978	0.018118	0.932104	0.0204	0.907941	0.018092		574	0.775948	0.008372	0.789051	0.013213	0.862371	0.037929
575	0.886861	0.018137	0.932057	0.020427	0.907829	0.018124		575	0.775803	0.008364	0.788917	0.013219	0.862261	0.037964
576	0.886744	0.018156	0.93201	0.020454	0.907716	0.018155		576	0.775661	0.008357	0.788782	0.013225	0.862155	0.038
577	0.886628	0.018176	0.931964	0.020481	0.907602	0.018184		577	0.775523	0.008353	0.788647	0.01323	0.862052	0.038035
578	0.886513	0.018195	0.931918	0.020508	0.907487	0.018211		578	0.775388	0.00835	0.788511	0.013235	0.861952	0.03807
579	0.886398	0.018215	0.931873	0.020533	0.907372	0.018237		579	0.775256	0.00835	0.788374	0.01324	0.861856	0.038105
580	0.886286	0.018237	0.93183	0.020557	0.907257	0.018261		580	0.775127	0.008352	0.788239	0.013239	0.861763	0.03814
581	0.886174	0.018259	0.93179	0.02058	0.907142	0.018285		581	0.775	0.008355	0.788108	0.013234	0.861672	0.038175
582	0.886064	0.018283	0.931752	0.0206	0.907027	0.018308		582	0.774876	0.008361	0.787976	0.013227	0.861583	0.03821
583	0.885955	0.018309	0.931717	0.020618	0.906913	0.018331		583	0.774752	0.008367	0.787807	0.013251	0.861495	0.038246
584	0.885845	0.018335	0.931684	0.020634	0.9068	0.018353		584	0.774629	0.008375	0.78766	0.013252	0.861409	0.038283
585	0.885735	0.018363	0.931655	0.020649	0.906689	0.018376		585	0.774507	0.008383	0.787511	0.013251	0.861325	0.038319
586	0.885623	0.018391	0.93163	0.020663	0.906579	0.018398		586	0.774383	0.008391	0.787359	0.01325	0.861241	0.038357
587	0.885508	0.018419	0.931608	0.020676	0.906471	0.018422		587	0.77426	0.008399	0.787205	0.013247	0.861158	0.038395
588	0.88539	0.018449	0.931591	0.020689	0.906363	0.018446		588	0.774136	0.008406	0.78705	0.013244	0.861075	0.038433
589	0.885269	0.01848	0.931578	0.020702	0.906257	0.018473		589	0.774011	0.008413	0.786893	0.013239	0.860993	0.038472
590	0.885145	0.018512	0.931568	0.020714	0.906151	0.018502		590	0.773885	0.008419	0.786735	0.013235	0.860911	0.038511
591	0.885017	0.018546	0.931561	0.020726	0.906045	0.018534		591	0.773759	0.008424	0.786577	0.01323	0.860829	0.038549
592	0.884888	0.018583	0.931557	0.020736	0.905939	0.018568		592	0.773631	0.008428	0.786419	0.013225	0.860747	0.038588
593	0.884757	0.018623	0.931555	0.020745	0.905834	0.018604		593	0.773502	0.00843	0.786262	0.01322	0.860665	0.038626
594	0.884625	0.018667	0.931554	0.020753	0.905728	0.018643		594	0.77337	0.00843	0.786107	0.013215	0.860584	0.038664
595	0.884493	0.018714	0.931555	0.020759	0.905623	0.018683		595	0.773237	0.008429	0.785953	0.013209	0.860503	0.038701
596	0.88436	0.018764	0.931555	0.020763	0.90552	0.018725		596	0.773103	0.008426	0.785801	0.013204	0.860422	0.038737
597	0.884226	0.018816	0.931554	0.020767	0.905417	0.018769		597	0.772966	0.008421	0.785651	0.0132	0.860341	0.038773
598	0.884092	0.018871	0.931551	0.02077	0.905314	0.018813		598	0.772829	0.008413	0.785502	0.013195	0.860261	0.038807
599	0.883957	0.018928	0.931546	0.020773	0.905212	0.018858		599	0.772691	0.008403	0.785356	0.013192	0.86018	0.038841
600	0.883821	0.018987	0.931538	0.020776	0.90511	0.018903		600	0.772552	0.008392	0.785212	0.013189	0.8601	0.038874
601	0.883685	0.019046	0.931528	0.02078	0.905008	0.018949		601	0.772414	0.008378	0.785071	0.013187	0.860019	0.038907
602	0.883547	0.019105	0.931516	0.020784	0.904908	0.018994		602	0.772277	0.008363	0.784932	0.013185	0.859939	0.038941
603	0.88341	0.019163	0.931502	0.020788	0.904809	0.019039		603	0.77214	0.008347	0.784795	0.013184	0.859859	0.038976
604	0.883272	0.019221	0.931487	0.020792	0.904709	0.019082		604	0.772005	0.008331	0.78466	0.013184	0.859779	0.039011
605	0.883135	0.019277	0.931472	0.020796	0.904609	0.019125		605	0.771872	0.008314	0.784528	0.013184	0.859699	0.039047
606	0.882999	0.019331	0.931457	0.0208	0.904509	0.019167		606	0.771741	0.008297	0.784396	0.013185	0.859617	0.039083
607	0.882864	0.019383	0.931442	0.020803	0.904406	0.019207		607	0.771612	0.008281	0.784266	0.013186	0.859534	0.039119
608	0.882731	0.019432	0.931427	0.020807	0.904303	0.019247		608	0.771484	0.008266	0.784137	0.013187	0.859448	0.039154
609	0.8826	0.019478	0.931412	0.02081	0.904202	0.019286		609	0.771358	0.008252	0.784007	0.013188	0.859359	0.039189
610	0.882471	0.01952	0.931397	0.020812	0.904097	0.019324		610	0.771233	0.00824	0.783878	0.01319	0.859268	0.039223
611	0.882344	0.019558	0.931381	0.020815	0.903992	0.019361		611	0.771109	0.00823	0.783748	0.013191	0.859174	0.039256
612	0.882219	0.019593	0.931364	0.020817	0.903885	0.019397		612	0.770985	0.008222	0.783617	0.013192	0.859079	0.039288
613	0.882095	0.019624	0.931346	0.02082	0.903779	0.019431		613	0.77086	0.008216	0.783485	0.013193	0.858984	0.039318
614	0.881972	0.019651	0.931326	0.020823	0.903674	0.019465		614	0.770736	0.008212	0.783353	0.013192	0.858888	0.039348
615	0.88185	0.019674	0.931304	0.020827	0.903569	0.019497		615	0.770611	0.008211	0.783219	0.013191	0.858791	0.039377
616	0.881729	0.019694	0.93128	0.020831	0.903465	0.019527		616	0.770485	0.008211	0.783086	0.013189	0.858695	0.039406
617	0.88161	0.019711	0.931254	0.020835	0.903362	0.019557		617	0.770359	0.008212	0.782951	0.013186	0.858597	0.039436
618	0.881491	0.019724	0.931226	0.02084	0.90326	0.019585		618	0.770234	0.008215	0.782815	0.013182	0.858498	0.039466
619	0.881373	0.019735	0.931195	0.020846	0.903159	0.019613		619	0.770109	0.008218	0.782678	0.013176	0.858397	0.039496
620	0.881257	0.019744	0.931163	0.020853	0.90306	0.01964		620	0.769984	0.008221	0.782541	0.013169	0.858295	0.039527
621	0.881141	0.01975	0.931128	0.020862	0.902963	0.019666		621	0.76986	0.008225	0.782403	0.013162	0.858191	0.039558
622	0.881025	0.019755	0.931092	0.020871	0.902867	0.019693		622	0.769737	0.008229	0.782265	0.013154	0.858086	0.039588
623	0.88091	0.019757	0.931053	0.020881	0.902773	0.019719		623	0.769615	0.008232	0.782128	0.013146	0.85798	0.039618
624	0.880795	0.019757	0.931012	0.020893	0.90268	0.019745		624	0.769493	0.008236	0.78199	0.013138	0.857874	0.039647
625	0.880681	0.019755	0.930969	0.020905	0.90259	0.019773		625	0.769371	0.008239	0.781853	0.013131	0.857769	0.039676
626	0.880566	0.019751	0.930923	0.020918	0.902498	0.019801		626	0.769249	0.00824	0.781716	0.013125	0.857666	0.039704
627	0.880451	0.019746	0.930874	0.020931	0.90241	0.01983		627	0.769127	0.008241	0.781579	0.01312	0.857566	0.03973
628	0.880336	0.019738	0.930821	0.020944	0.902325	0.019861		628	0.769004	0.00824	0.781442	0.013116	0.857468	0.039755
629	0.880221	0.019728	0.930765	0.020958	0.902235	0.019892		629	0.76888	0.008237	0.781306	0.013114	0.857372	0.039778
630	0.880105	0.019717	0.930705	0.020973	0.902147	0.019924		630	0.768755	0.008231	0.78117	0.013113	0.857279	0.039801
631	0.879987	0.019705	0.930642	0.020989	0.902062	0.019957		631	0.768628	0.008223	0.781034	0.013112	0.857187	0.039824
632	0.879868	0.019691	0.930577	0.021006	0.901974	0.01999		632	0.7685	0.008212	0.780897	0.013113	0.857096	0.039845
633	0.879748	0.019677	0.93051	0.021023	0.901885	0.020025		633	0.768371	0.008198	0.780759	0.013114	0.857005	0.039866
634	0.879626	0.019663	0.930442	0.021042	0.901795	0.020061		634	0.768242	0.008183	0.780621	0.013115	0.856913	0.039887
635	0.879503	0.019649	0.930374	0.02106	0.901703	0.020098		635	0.768114	0.008165	0.780481	0.013116	0.85682	0.039908
636	0.879379	0.019636	0.930305	0.021079	0.901609	0.020137		636	0.767986	0.008146	0.780342	0.013116	0.856727	0.03993
637	0.879253	0.019624	0.930236	0.021098	0.901511	0.020176		637	0.767859	0.008127	0.780202	0.013116	0.856633	0.039953
638	0.879126	0.019613	0.930167	0.021117	0.901412	0.020217		638	0.767733	0.008107	0.780062	0.013116	0.85654	0.039978
639	0.878998	0.019602	0.930098	0.021137	0.901312	0.02026		639	0.767607	0.008087	0.779927	0.013116	0.856447	0.040005
640	0.878869	0.019594	0.930029	0.021156	0.901205	0.020302		640	0.767483	0.008068	0.779789	0.013113	0.856356	0.040035
641	0.878738	0.019587	0.92996	0.021177	0.901096	0.020346		641	0.767359	0.008049	0.779647	0.013107	0.856265	0.040067
642	0.878607	0.019582	0.929891	0.021198	0.900985	0.020391		642	0.767237	0.008032	0.77951	0.013102	0.856176	0.040102
643	0.878474	0.019581	0.929822	0.021221	0.900871	0.020436		643	0.767115	0.008016	0.779374	0.013097	0.856089	0.040138
644	0.87834	0.019582	0.929754	0.021245	0.900757	0.020481		644	0.766995	0.008002	0.779238	0.013091	0.856003	0.040175
645	0.878206	0.019586	0.929687	0.02127	0.900635	0.020525		645	0.766876	0.007989	0.779103	0.013085	0.855921	0.040213
646	0.878071	0.019594	0.929621	0.021295	0.900516	0.020569		646	0.766758	0.007978	0.778968	0.013079	0.855841	0.040253
647	0.877936	0.019606	0.929557	0.02132	0.900399	0.020612		647	0.766642	0.007968	0.778834	0.013073	0.855765	0.040292
648	0.877801	0.019623	0.929496	0.021345	0.900274	0.020653		648	0.766528	0.00796	0.778701	0.013067	0.855692	0.040332
649	0.877668	0.019644	0.929436	0.02137	0.900154	0.020693		649	0.766416	0.007953	0.778569	0.013062	0.855621	0.040371
650	0.877535	0.01967	0.929379	0.021394	0.900038	0.020732		650	0.766307	0.007947	0.77844	0.013057	0.855553	0.040409
651	0.877404	0.0197	0.929324	0.021419	0.899919	0.020768		651	0.7662	0.007942	0.778312	0.013053	0.855486	0.040447
652	0.877274	0.019735	0.929272	0.021442	0.899802	0.020802		652	0.766096	0.007938	0.778187	0.01305	0.85542	0.040483
653	0.877145	0.019773	0.929222	0.021466	0.899686	0.020834		653	0.765994	0.007934	0.778065	0.013047	0.855354	0.040519
654	0.877018	0.019815	0.929174	0.021488	0.899572	0.020864		654	0.765894	0.007931	0.777945	0.013047	0.855286	0.040552
655	0.876891	0.01986	0.929129	0.02151	0.899461	0.020891		655	0.765796	0.00793	0.777829	0.013048	0.855217	0.040585
656	0.876766	0.019907	0.929086	0.021532	0.899352	0.020917		656	0.765699	0.007928	0.777715	0.013051	0.855145	0.040616
657	0.876641	0.019956	0.929045	0.021553	0.899248	0.020941		657	0.765603	0.007927	0.777604	0.013056	0.85507	0.040646
658	0.876516	0.020006	0.929005	0.021574	0.899143	0.020964		658	0.765509	0.007927	0.777495	0.013064	0.854993	0.040674
659	0.876391	0.020057	0.928966	0.021595	0.899043	0.020986		659	0.765415	0.007926	0.777387	0.013075	0.854913	0.040702
660	0.876267	0.020107	0.928927	0.021616	0.89895	0.021007		660	0.765322	0.007924	0.777281	0.013087	0.854829	0.040729
661	0.876145	0.020158	0.928889	0.021638	0.89886	0.021028		661	0.765228	0.007922	0.777177	0.013101	0.854743	0.040755
662	0.876023	0.020207	0.92885	0.021661	0.898774	0.021048		662	0.765135	0.007918	0.777075	0.013117	0.854654	0.04078
663	0.875904	0.020256	0.928811	0.021684	0.898689	0.021068		663	0.765042	0.007913	0.776974	0.013135	0.854562	0.040806
664	0.875787	0.020304	0.928771	0.021708	0.898607	0.021088		664	0.764947	0.007906	0.776874	0.013154	0.854466	0.04083
665	0.875673	0.020351	0.92873	0.021733	0.898528	0.021108		665	0.764852	0.007898	0.776775	0.013173	0.854369	0.040855
666	0.875562	0.020396	0.928688	0.021758	0.898449	0.021129		666	0.764756	0.007888	0.776678	0.013193	0.854269	0.040879
667	0.875454	0.020441	0.928644	0.021784	0.898368	0.021149		667	0.764658	0.007876	0.776582	0.013213	0.854169	0.040903
668	0.87535	0.020484	0.928599	0.02181	0.898287	0.021169		668	0.764559	0.007862	0.776487	0.013233	0.85407	0.040927
669	0.875249	0.020525	0.928552	0.021836	0.898205	0.021189		669	0.764459	0.007847	0.776394	0.013254	0.853972	0.040951
670	0.875152	0.020564	0.928503	0.021862	0.898123	0.021209		670	0.764358	0.00783	0.776302	0.013274	0.853877	0.040975
671	0.875058	0.0206	0.928452	0.021887	0.898043	0.02123		671	0.764254	0.007812	0.776211	0.013295	0.853786	0.040999
672	0.874967	0.020633	0.928399	0.02191	0.897962	0.02125		672	0.764149	0.007793	0.776121	0.013316	0.853699	0.041023
673	0.874881	0.020662	0.928345	0.021933	0.897881	0.021271		673	0.764041	0.007773	0.776031	0.013337	0.853617	0.041048
674	0.874798	0.020688	0.928289	0.021954	0.897798	0.021292		674	0.763932	0.007752	0.775942	0.013358	0.85354	0.041072
675	0.87472	0.02071	0.928232	0.021975	0.897715	0.021313		675	0.763821	0.00773	0.775852	0.01338	0.853471	0.041092
676	0.874646	0.020728	0.928176	0.021995	0.897631	0.021334		676	0.763709	0.007708	0.775761	0.013403	0.853405	0.041112
677	0.874577	0.020743	0.92812	0.022015	0.897546	0.021355		677	0.763597	0.007685	0.775671	0.013425	0.853337	0.041134
678	0.87451	0.020755	0.928065	0.022034	0.897461	0.021376		678	0.763485	0.007662	0.775581	0.013449	0.85327	0.041155
679	0.874446	0.020766	0.928012	0.022053	0.897376	0.021396		679	0.763374	0.00764	0.775491	0.013472	0.853206	0.041174
680	0.874384	0.020774	0.927961	0.022071	0.897292	0.021416		680	0.763264	0.007617	0.775402	0.013496	0.853143	0.041193
681	0.874323	0.020782	0.927912	0.022088	0.897207	0.021434		681	0.763155	0.007596	0.775314	0.01352	0.853081	0.041212
682	0.874261	0.020791	0.927864	0.022103	0.897123	0.021452		682	0.763048	0.007575	0.775227	0.013545	0.853019	0.041229
683	0.874198	0.0208	0.927817	0.022118	0.897038	0.021469		683	0.762942	0.007556	0.77514	0.013569	0.852957	0.041247
684	0.874132	0.02081	0.927772	0.022131	0.896952	0.021486		684	0.762838	0.007539	0.775055	0.013593	0.852893	0.041264
685	0.874062	0.020822	0.927729	0.022143	0.896865	0.021501		685	0.762736	0.007523	0.77497	0.013616	0.852827	0.04128
686	0.873987	0.020835	0.927687	0.022154	0.896782	0.021516		686	0.762635	0.007509	0.774886	0.013638	0.852758	0.041297
687	0.873908	0.02085	0.927646	0.022164	0.896694	0.02153		687	0.762536	0.007497	0.774804	0.013659	0.852686	0.041313
688	0.873824	0.020864	0.927606	0.022175	0.896607	0.021543		688	0.762439	0.007486	0.774722	0.013678	0.852611	0.041328
689	0.873735	0.020879	0.927565	0.022185	0.896521	0.021556		689	0.762343	0.007477	0.77464	0.013695	0.852533	0.041343
690	0.873641	0.020893	0.927526	0.022195	0.896432	0.021568		690	0.76225	0.00747	0.774558	0.013712	0.852451	0.041358
691	0.873543	0.020906	0.927487	0.022205	0.896348	0.02158		691	0.762157	0.007464	0.774474	0.013727	0.852367	0.041373
692	0.873442	0.020918	0.927449	0.022217	0.896266	0.021592		692	0.762067	0.007459	0.774388	0.01374	0.852281	0.041388
693	0.873338	0.020928	0.927411	0.022228	0.896185	0.021604		693	0.761977	0.007455	0.7743	0.013752	0.852193	0.041405
694	0.87323	0.020938	0.927371	0.022241	0.896105	0.021617		694	0.761889	0.007452	0.77421	0.013762	0.852103	0.041422
695	0.873121	0.020948	0.92733	0.022255	0.896026	0.02163		695	0.761801	0.00745	0.774118	0.013769	0.852011	0.041441
696	0.873009	0.020957	0.927286	0.02227	0.895947	0.021645		696	0.761714	0.007447	0.774024	0.013773	0.851918	0.04146
697	0.872895	0.020966	0.927239	0.022285	0.895867	0.021661		697	0.761627	0.007445	0.773928	0.013774	0.851824	0.04148
698	0.872779	0.020976	0.92719	0.022302	0.895786	0.021677		698	0.761541	0.007441	0.77383	0.013774	0.851731	0.041501
699	0.87266	0.020987	0.927137	0.022319	0.895703	0.021695		699	0.761455	0.007437	0.773732	0.013771	0.851638	0.041523
700	0.872538	0.020999	0.927081	0.022338	0.895619	0.021713		700	0.76137	0.007432	0.773632	0.013767	0.851547	0.041546
701	0.872413	0.021012	0.927022	0.022358	0.895533	0.021732		701	0.761284	0.007426	0.77353	0.013762	0.851457	0.04157
702	0.872285	0.021028	0.926959	0.02238	0.895445	0.021752		702	0.761199	0.007418	0.773426	0.013757	0.851368	0.041594
703	0.872156	0.021045	0.926892	0.022404	0.895355	0.021774		703	0.761114	0.007409	0.773319	0.013752	0.851282	0.041618
704	0.872026	0.021064	0.926821	0.02243	0.895262	0.021798		704	0.761029	0.007397	0.773208	0.013748	0.851198	0.041642
705	0.871898	0.021085	0.926747	0.022457	0.895167	0.021823		705	0.760943	0.007384	0.773094	0.013744	0.851115	0.041665
706	0.871772	0.021107	0.92667	0.022485	0.89507	0.021851		706	0.760857	0.00737	0.772977	0.013741	0.851034	0.041688
707	0.871651	0.02113	0.92659	0.022513	0.894971	0.021879		707	0.76077	0.007353	0.772857	0.013739	0.850955	0.041712
708	0.871536	0.021153	0.926509	0.022541	0.894869	0.02191		708	0.760683	0.007336	0.772733	0.013738	0.850877	0.041735
709	0.871429	0.021177	0.926427	0.022569	0.894766	0.021942		709	0.760595	0.007318	0.772607	0.013738	0.8508	0.041759
710	0.87133	0.021202	0.926345	0.022597	0.89466	0.021977		710	0.760507	0.0073	0.77248	0.01374	0.850722	0.041783
711	0.87124	0.021226	0.926265	0.022625	0.894554	0.022012		711	0.760417	0.007281	0.77235	0.013743	0.850643	0.041808
712	0.871159	0.021252	0.926187	0.022652	0.894446	0.02205		712	0.760327	0.007263	0.772221	0.013747	0.850563	0.041833
713	0.871085	0.021277	0.926111	0.02268	0.894337	0.022089		713	0.760236	0.007246	0.772091	0.013751	0.850484	0.041859
714	0.871016	0.021303	0.926038	0.022706	0.894227	0.02213		714	0.760144	0.007229	0.771962	0.013757	0.850404	0.041886
715	0.870952	0.021329	0.925969	0.022733	0.894116	0.022172		715	0.760051	0.007214	0.771834	0.013762	0.850326	0.041914
716	0.870889	0.021357	0.925903	0.022758	0.894005	0.022215		716	0.759957	0.007199	0.771707	0.013767	0.850248	0.041942
717	0.870827	0.021386	0.92584	0.022783	0.893893	0.022258		717	0.759863	0.007186	0.771583	0.013772	0.850172	0.041971
718	0.870761	0.021416	0.92578	0.022807	0.89378	0.022302		718	0.759767	0.007173	0.77146	0.013777	0.850098	0.042001
719	0.870692	0.021449	0.925722	0.022831	0.893666	0.022346		719	0.759669	0.007162	0.77134	0.013782	0.850025	0.04203
720	0.870616	0.021482	0.925666	0.022854	0.893551	0.02239		720	0.759571	0.007151	0.771222	0.013786	0.849953	0.04206
721	0.870534	0.021516	0.925612	0.022876	0.893436	0.022434		721	0.75947	0.007141	0.771105	0.01379	0.849884	0.04209
722	0.870445	0.02155	0.92556	0.022898	0.89332	0.022479		722	0.759368	0.007132	0.77099	0.013793	0.849817	0.042119
723	0.870348	0.021584	0.925509	0.022918	0.893206	0.022523		723	0.759265	0.007123	0.770876	0.013796	0.849753	0.042149
724	0.870245	0.021616	0.92546	0.022937	0.893093	0.022568		724	0.759159	0.007115	0.770764	0.013796	0.849692	0.042178
725	0.870136	0.021647	0.925413	0.022955	0.892982	0.022613		725	0.759052	0.007107	0.770654	0.013795	0.849634	0.042208
726	0.870023	0.021674	0.925368	0.022971	0.892875	0.022657		726	0.758943	0.007101	0.770544	0.013794	0.849579	0.042239
727	0.869907	0.021699	0.925326	0.022985	0.892771	0.022701		727	0.758833	0.007096	0.770431	0.013796	0.849527	0.04227
728	0.869789	0.021721	0.925285	0.022998	0.89267	0.022744		728	0.758722	0.007093	0.770312	0.013802	0.849475	0.042302
729	0.86967	0.021741	0.925245	0.02301	0.892573	0.022787		729	0.758611	0.00709	0.770187	0.013815	0.849423	0.042335
730	0.869551	0.021758	0.925205	0.023021	0.89248	0.02283		730	0.7585	0.007089	0.770055	0.013833	0.84937	0.042368
731	0.869434	0.021775	0.925164	0.023033	0.892389	0.022872		731	0.758389	0.007089	0.769918	0.013855	0.849316	0.042402
732	0.869317	0.021791	0.92512	0.023045	0.8923	0.022913		732	0.758278	0.00709	0.769779	0.013879	0.849259	0.042436
733	0.869202	0.021808	0.925073	0.023058	0.892213	0.022955		733	0.758167	0.007092	0.76964	0.0139	0.8492	0.04247
734	0.869088	0.021826	0.925023	0.023072	0.892128	0.022996		734	0.758058	0.007096	0.769505	0.013918	0.849139	0.042504
735	0.868976	0.021846	0.924968	0.023087	0.892043	0.023037		735	0.75795	0.007101	0.769376	0.013928	0.849077	0.042538
736	0.868867	0.021868	0.92491	0.023103	0.891958	0.023078		736	0.757844	0.007107	0.769257	0.013928	0.849012	0.042571
737	0.868761	0.021893	0.92485	0.02312	0.891873	0.02312		737	0.75774	0.007114	0.769149	0.013916	0.848946	0.042604
738	0.868659	0.021921	0.924786	0.023137	0.891788	0.023162		738	0.757638	0.007122	0.769055	0.013892	0.848877	0.042637
739	0.868562	0.02195	0.924722	0.023155	0.891702	0.023204		739	0.757539	0.00713	0.768974	0.013853	0.848806	0.042669
740	0.86847	0.02198	0.924656	0.023172	0.891616	0.023246		740	0.757442	0.007139	0.768908	0.0138	0.848734	0.042701
741	0.868382	0.022012	0.924591	0.02319	0.89153	0.023288		741	0.757347	0.007149	0.768857	0.013733	0.84866	0.042732
742	0.868299	0.022043	0.924526	0.023209	0.891444	0.02333		742	0.757254	0.007158	0.76882	0.013654	0.848586	0.042762
743	0.86822	0.022074	0.924463	0.023227	0.891357	0.023373		743	0.757163	0.007169	0.768796	0.013562	0.848512	0.042792
744	0.868144	0.022104	0.924402	0.023246	0.89127	0.023414		744	0.757074	0.007179	0.768783	0.013459	0.848438	0.042822
745	0.86807	0.022132	0.924344	0.023264	0.891182	0.023456		745	0.756987	0.007189	0.768782	0.013348	0.848365	0.04285
746	0.867997	0.022159	0.92429	0.023284	0.891093	0.023496		746	0.756901	0.007199	0.768788	0.013229	0.848293	0.042879
747	0.867923	0.022185	0.924238	0.023304	0.891002	0.023537		747	0.756816	0.007209	0.768801	0.013104	0.848224	0.042906
748	0.867849	0.022208	0.924189	0.023325	0.89091	0.023578		748	0.756732	0.007218	0.768818	0.012974	0.848158	0.042934
749	0.867773	0.022231	0.924142	0.023346	0.890815	0.023618		749	0.756648	0.007227	0.768839	0.012841	0.848096	0.042961
750	0.867695	0.022252	0.924095	0.023367	0.890719	0.023659		750	0.756564	0.007235	0.768861	0.012707	0.848039	0.042987
751	0.867614	0.022271	0.92405	0.023388	0.890622	0.023699		751	0.75648	0.007241	0.768884	0.012573	0.847987	0.043013
752	0.867529	0.022291	0.924005	0.023408	0.890523	0.02374		752	0.756395	0.007247	0.768906	0.012441	0.847939	0.043037
753	0.86744	0.02231	0.92396	0.023427	0.890424	0.023781		753	0.756308	0.007251	0.768926	0.012312	0.847895	0.04306
754	0.867348	0.02233	0.923916	0.023446	0.890324	0.023823		754	0.756221	0.007253	0.768942	0.012188	0.847852	0.043083
755	0.867253	0.022352	0.923874	0.023464	0.890223	0.023865		755	0.756134	0.007254	0.768953	0.012071	0.847811	0.043104
756	0.867156	0.022375	0.923834	0.023481	0.890123	0.023907		756	0.756047	0.007254	0.768955	0.011964	0.847769	0.043124
757	0.867058	0.022401	0.923797	0.023498	0.890024	0.023949		757	0.755959	0.007253	0.768946	0.011868	0.847728	0.043144
758	0.86696	0.022428	0.923763	0.023513	0.889927	0.023992		758	0.755872	0.007251	0.768926	0.011784	0.847686	0.043164
759	0.866863	0.022458	0.923733	0.023528	0.889833	0.024034		759	0.755786	0.007248	0.768892	0.011714	0.847643	0.043183
760	0.866768	0.02249	0.923705	0.023542	0.889742	0.024077		760	0.7557	0.007243	0.768842	0.011659	0.8476	0.043201
761	0.866676	0.022524	0.923679	0.023556	0.889656	0.02412		761	0.755616	0.007238	0.768778	0.011619	0.847556	0.04322
762	0.866589	0.02256	0.923654	0.023569	0.889573	0.024162		762	0.755531	0.007233	0.768699	0.011594	0.84751	0.043239
763	0.866507	0.022597	0.923629	0.023581	0.889493	0.024205		763	0.755446	0.007226	0.768606	0.011582	0.847462	0.043257
764	0.866431	0.022635	0.923602	0.023592	0.889416	0.024248		764	0.755361	0.007219	0.768501	0.011582	0.847412	0.043275
765	0.866361	0.022672	0.923573	0.023604	0.889341	0.024291		765	0.755275	0.007212	0.768386	0.011592	0.847361	0.043294
766	0.866297	0.022708	0.923541	0.023615	0.889266	0.024335		766	0.755188	0.007204	0.768264	0.011609	0.847308	0.043312
767	0.86624	0.022741	0.923507	0.023625	0.889192	0.02438		767	0.7551	0.007196	0.768138	0.01163	0.847255	0.043331
768	0.866187	0.022771	0.92347	0.023634	0.889116	0.024425		768	0.755012	0.007188	0.768012	0.011652	0.847202	0.043351
769	0.866139	0.022796	0.92343	0.023643	0.88904	0.024472		769	0.754924	0.007181	0.767888	0.011671	0.84715	0.043371
770	0.866093	0.022816	0.92339	0.023652	0.888964	0.024519		770	0.754837	0.007174	0.76777	0.011686	0.847101	0.043391
771	0.866048	0.022831	0.923347	0.02366	0.888887	0.024565		771	0.754751	0.007168	0.767659	0.011694	0.847053	0.043412
772	0.866004	0.022841	0.923304	0.023669	0.888809	0.024612		772	0.754665	0.007163	0.767554	0.011697	0.847007	0.043433
773	0.865958	0.022845	0.923259	0.023677	0.888732	0.024657		773	0.754581	0.007159	0.767454	0.011698	0.846963	0.043453
774	0.865909	0.022845	0.923212	0.023687	0.888653	0.024702		774	0.754499	0.007157	0.767356	0.011697	0.846922	0.043475
775	0.865856	0.02284	0.923164	0.023698	0.888574	0.024746		775	0.754417	0.007155	0.767259	0.011696	0.846882	0.043497
776	0.865798	0.022831	0.923113	0.02371	0.888495	0.024788		776	0.754337	0.007154	0.767163	0.011695	0.846844	0.043519
777	0.865734	0.022819	0.923058	0.023723	0.888414	0.024829		777	0.754257	0.007153	0.767068	0.011695	0.846808	0.043542
778	0.865663	0.022806	0.923	0.023735	0.888333	0.02487		778	0.754178	0.007153	0.766974	0.011694	0.846772	0.043565
779	0.865586	0.022793	0.922938	0.023749	0.888251	0.024909		779	0.7541	0.007152	0.766882	0.011694	0.846738	0.043588
780	0.865502	0.02278	0.922872	0.023762	0.888173	0.024944		780	0.754022	0.007152	0.76679	0.011693	0.846704	0.043611
781	0.865411	0.02277	0.922802	0.023775	0.888094	0.024978		781	0.753944	0.00715	0.766698	0.011692	0.846669	0.043635
782	0.865315	0.022764	0.922729	0.023789	0.888008	0.025015		782	0.753867	0.007148	0.766608	0.011691	0.846635	0.043659
783	0.865213	0.022762	0.922653	0.023803	0.887921	0.025053		783	0.753789	0.007145	0.766518	0.01169	0.8466	0.043683
784	0.865106	0.022766	0.922575	0.023818	0.887834	0.025089		784	0.753712	0.007141	0.766429	0.011689	0.846565	0.043707
785	0.864995	0.022775	0.922494	0.023833	0.887747	0.025126		785	0.753636	0.007137	0.766342	0.011689	0.846529	0.043732
786	0.864881	0.02279	0.922412	0.023849	0.887661	0.025162		786	0.753561	0.007131	0.766256	0.011689	0.846492	0.043757
787	0.864766	0.02281	0.922331	0.023865	0.887576	0.025199		787	0.753486	0.007125	0.76617	0.011689	0.846454	0.043782
788	0.86465	0.022834	0.92225	0.023883	0.887494	0.025235		788	0.753414	0.007118	0.766085	0.01169	0.846416	0.043807
789	0.864536	0.022864	0.922172	0.023901	0.887418	0.025267		789	0.753344	0.007111	0.766	0.011691	0.846378	0.043833
790	0.864425	0.022898	0.922096	0.023921	0.887345	0.0253		790	0.753276	0.007104	0.765915	0.011691	0.84634	0.043859
791	0.864317	0.022936	0.922024	0.023942	0.88727	0.025335		791	0.753212	0.007097	0.76583	0.011691	0.846302	0.043886
792	0.864214	0.022978	0.921954	0.023965	0.887196	0.025371		792	0.75315	0.00709	0.765744	0.01169	0.846265	0.043913
793	0.864116	0.023021	0.921886	0.023989	0.887124	0.025407		793	0.753092	0.007084	0.765658	0.011688	0.846229	0.04394
794	0.864023	0.023066	0.921819	0.024015	0.887053	0.025443		794	0.753037	0.007078	0.765571	0.011686	0.846194	0.043967
795	0.863936	0.02311	0.921752	0.024042	0.886984	0.025479		795	0.752986	0.007072	0.765483	0.011682	0.84616	0.043995
796	0.863855	0.023153	0.921685	0.024069	0.886914	0.025514		796	0.752937	0.007066	0.765394	0.011678	0.846127	0.044023
797	0.863779	0.023194	0.921617	0.024097	0.886845	0.02555		797	0.752891	0.007061	0.765304	0.011672	0.846095	0.044051
798	0.863708	0.02323	0.921549	0.024125	0.886776	0.025586		798	0.752847	0.007055	0.765213	0.011667	0.846064	0.04408
799	0.863642	0.023261	0.92148	0.024153	0.886705	0.025622		799	0.752804	0.00705	0.765121	0.01166	0.846033	0.04411
800	0.863578	0.023286	0.92141	0.024181	0.886633	0.025658		800	0.752764	0.007045	0.765029	0.011653	0.846004	0.044139
801	0.863517	0.023305	0.921339	0.024209	0.886559	0.025693		801	0.752724	0.007041	0.764936	0.011646	0.845975	0.04417
802	0.863457	0.023316	0.921266	0.024238	0.886483	0.025729		802	0.752686	0.007038	0.764843	0.011638	0.845946	0.044201
803	0.863396	0.02332	0.921192	0.024267	0.886406	0.025764		803	0.752648	0.007036	0.76475	0.011631	0.845916	0.044233
804	0.863335	0.023316	0.921117	0.024296	0.886326	0.025798		804	0.752611	0.007036	0.764656	0.011624	0.845885	0.044265
805	0.863272	0.023306	0.921041	0.024325	0.886245	0.025831		805	0.752574	0.007036	0.764563	0.011618	0.845852	0.044297
806	0.863208	0.02329	0.920965	0.024354	0.886162	0.025864		806	0.752536	0.007037	0.76447	0.011612	0.845816	0.044329
807	0.863141	0.023269	0.920886	0.024382	0.886078	0.025895		807	0.752498	0.007038	0.764378	0.011607	0.845776	0.04436
808	0.863072	0.023246	0.920806	0.024409	0.885995	0.025924		808	0.752458	0.007039	0.764286	0.011602	0.845733	0.04439
809	0.863	0.023221	0.920724	0.024435	0.88591	0.025953		809	0.752417	0.007038	0.764195	0.011597	0.845687	0.04442
810	0.862924	0.023196	0.920641	0.024458	0.885826	0.02598		810	0.752374	0.007037	0.764104	0.011593	0.845639	0.044448
811	0.862845	0.023173	0.920557	0.024479	0.885741	0.026007		811	0.752328	0.007033	0.764014	0.01159	0.84559	0.044477
812	0.862761	0.023153	0.920473	0.024497	0.885658	0.026033		812	0.752281	0.007028	0.763925	0.011588	0.84554	0.044504
813	0.862673	0.023138	0.920389	0.024512	0.885576	0.026058		813	0.752232	0.00702	0.763836	0.011587	0.845489	0.044532
814	0.862582	0.023128	0.920306	0.024523	0.885496	0.026083		814	0.752182	0.007011	0.763749	0.011587	0.845439	0.044558
815	0.862487	0.023125	0.920226	0.02453	0.885418	0.026108		815	0.75213	0.007	0.763662	0.011587	0.845389	0.044585
816	0.862389	0.023128	0.920151	0.024534	0.885342	0.026133		816	0.752077	0.006988	0.763576	0.011588	0.84534	0.044611
817	0.862289	0.023139	0.92008	0.024535	0.88527	0.026158		817	0.752023	0.006975	0.763491	0.011589	0.845293	0.044637
818	0.862187	0.023157	0.920015	0.024534	0.885201	0.026184		818	0.751969	0.006962	0.763406	0.01159	0.845249	0.044663
819	0.862084	0.023183	0.919956	0.02453	0.885135	0.02621		819	0.751915	0.006948	0.763322	0.011591	0.845207	0.044689
820	0.861981	0.023216	0.919903	0.024525	0.885072	0.026237		820	0.751861	0.006934	0.763238	0.011592	0.845167	0.044715
821	0.861879	0.023256	0.919854	0.024518	0.885012	0.026265		821	0.751807	0.00692	0.763154	0.011593	0.845128	0.04474
822	0.861778	0.023303	0.919811	0.024511	0.884954	0.026295		822	0.751753	0.006907	0.76307	0.011593	0.84509	0.044765
823	0.861679	0.023355	0.919772	0.024503	0.884898	0.026327		823	0.751701	0.006894	0.762985	0.011593	0.845053	0.04479
824	0.861583	0.023412	0.919735	0.024495	0.884844	0.02636		824	0.75165	0.006882	0.762899	0.011592	0.845017	0.044816
825	0.861491	0.023472	0.919702	0.024488	0.884791	0.026395		825	0.7516	0.006872	0.762814	0.01159	0.84498	0.04484
826	0.861402	0.023534	0.91967	0.024481	0.884738	0.026432		826	0.751551	0.006863	0.762728	0.011587	0.844944	0.044865
827	0.861316	0.023596	0.91964	0.024475	0.884686	0.02647		827	0.751503	0.006855	0.762642	0.011582	0.844909	0.044889
828	0.861234	0.023657	0.919611	0.024471	0.884634	0.02651		828	0.751456	0.006849	0.762556	0.011575	0.844874	0.044912
829	0.861154	0.023716	0.919582	0.024467	0.88458	0.026551		829	0.751409	0.006845	0.762471	0.011567	0.84484	0.044936
830	0.861079	0.023771	0.919553	0.024465	0.884531	0.02659		830	0.751362	0.006841	0.762385	0.011557	0.844807	0.044959
831	0.861006	0.023822	0.919523	0.024464	0.88448	0.02663		831	0.751313	0.00684	0.762299	0.011546	0.844775	0.044983
832	0.860937	0.023867	0.919493	0.024464	0.884421	0.026673		832	0.751264	0.006839	0.762212	0.011535	0.844744	0.045006
833	0.86087	0.023907	0.919461	0.024466	0.88436	0.026717		833	0.751213	0.00684	0.762126	0.011524	0.844713	0.04503
834	0.860807	0.023941	0.919428	0.024469	0.884296	0.026761		834	0.751161	0.006843	0.762038	0.011514	0.844681	0.045054
835	0.860746	0.02397	0.919392	0.024473	0.884227	0.026805		835	0.751108	0.006846	0.76195	0.011505	0.844649	0.045077
836	0.860687	0.023994	0.919355	0.024479	0.884155	0.026849		836	0.751054	0.00685	0.761861	0.011497	0.844615	0.0451
837	0.86063	0.024012	0.919315	0.024486	0.884079	0.026894		837	0.751	0.006853	0.761772	0.01149	0.844581	0.045123
838	0.860574	0.024024	0.919274	0.024493	0.884	0.026938		838	0.750945	0.006857	0.761683	0.011485	0.844547	0.045145
839	0.860519	0.024032	0.91923	0.024501	0.883917	0.026981		839	0.750891	0.00686	0.761595	0.011482	0.844513	0.045167
840	0.860464	0.024036	0.919182	0.024509	0.883831	0.027023		840	0.750837	0.006862	0.761508	0.01148	0.844478	0.045188
841	0.860409	0.024035	0.919132	0.024516	0.883744	0.027064		841	0.750783	0.006864	0.761422	0.011479	0.844444	0.045209
842	0.860353	0.024031	0.919079	0.024521	0.883655	0.027102		842	0.75073	0.006864	0.761338	0.01148	0.84441	0.04523
843	0.860297	0.024025	0.919023	0.024525	0.883564	0.027138		843	0.750679	0.006863	0.761255	0.011482	0.844375	0.045249
844	0.860241	0.024016	0.918965	0.024526	0.883473	0.027172		844	0.750629	0.006862	0.761173	0.011484	0.844337	0.045267
845	0.860185	0.024006	0.918904	0.024527	0.883381	0.027202		845	0.750581	0.006859	0.761093	0.011488	0.844299	0.045285
846	0.860127	0.023996	0.918842	0.024525	0.883288	0.02723		846	0.750536	0.006857	0.761013	0.011491	0.844262	0.045303
847	0.860069	0.023986	0.91878	0.024523	0.883196	0.027254		847	0.750494	0.006854	0.760933	0.011495	0.844224	0.045322
848	0.86001	0.023977	0.918719	0.02452	0.883105	0.027277		848	0.750456	0.006851	0.760854	0.0115	0.844187	0.045341
849	0.859949	0.023971	0.918658	0.024516	0.883014	0.027296		849	0.750422	0.006849	0.760774	0.011505	0.844148	0.04536
850	0.859888	0.023967	0.9186	0.024513	0.882925	0.027314		850	0.750393	0.006848	0.760693	0.01151	0.844109	0.04538
851	0.859825	0.023968	0.918542	0.02451	0.882836	0.02733		851	0.750368	0.006846	0.760611	0.011516	0.844068	0.0454
852	0.859761	0.023972	0.918485	0.024507	0.882748	0.027345		852	0.750347	0.006846	0.760528	0.011522	0.844025	0.04542
853	0.859695	0.023981	0.918429	0.024505	0.88266	0.02736		853	0.750331	0.006846	0.760446	0.011528	0.843982	0.045441
854	0.859628	0.023994	0.918373	0.024505	0.882573	0.027374		854	0.750318	0.006848	0.760363	0.011534	0.843939	0.045463
855	0.859559	0.02401	0.918318	0.024506	0.882486	0.027388		855	0.750308	0.00685	0.760281	0.01154	0.843896	0.045485
856	0.859488	0.02403	0.918262	0.024507	0.882399	0.027404		856	0.750301	0.006854	0.760201	0.011545	0.843853	0.045507
857	0.859416	0.024052	0.918206	0.02451	0.882312	0.02742		857	0.750295	0.006859	0.760121	0.011551	0.84381	0.045529
858	0.859344	0.024078	0.918151	0.024513	0.882226	0.027438		858	0.750291	0.006865	0.760044	0.011556	0.843769	0.045551
859	0.859271	0.024106	0.918096	0.024516	0.882139	0.027457		859	0.750287	0.006873	0.759968	0.01156	0.843728	0.045573
860	0.859198	0.024136	0.918043	0.02452	0.882053	0.027479		860	0.750282	0.006881	0.759895	0.011565	0.84369	0.045595
861	0.859126	0.024169	0.91799	0.024523	0.881966	0.027502		861	0.750275	0.006891	0.759824	0.011569	0.843653	0.045617
862	0.859055	0.024203	0.91794	0.024526	0.88188	0.027527		862	0.750267	0.006902	0.759754	0.011574	0.843617	0.045639
863	0.858986	0.024241	0.91789	0.02453	0.881795	0.027556		863	0.750257	0.006913	0.759686	0.01158	0.843583	0.045661
864	0.858918	0.02428	0.91784	0.024533	0.88171	0.027586		864	0.750245	0.006925	0.75962	0.011586	0.843549	0.045682
865	0.858853	0.02432	0.91779	0.024537	0.881623	0.027618		865	0.750229	0.006937	0.759554	0.011593	0.843517	0.045703
866	0.858788	0.024362	0.91774	0.024541	0.881536	0.027651		866	0.750211	0.006948	0.759489	0.011601	0.843485	0.045724
867	0.858725	0.024405	0.917688	0.024545	0.881448	0.027687		867	0.750191	0.006959	0.759424	0.01161	0.843454	0.045744
868	0.858663	0.024448	0.917637	0.024549	0.881361	0.027725		868	0.750167	0.006968	0.75936	0.01162	0.843424	0.045764
869	0.858601	0.024489	0.917584	0.024552	0.881274	0.027764		869	0.750142	0.006977	0.759296	0.01163	0.843395	0.045784
870	0.858539	0.02453	0.917532	0.024554	0.881188	0.027804		870	0.750114	0.006983	0.759231	0.011641	0.843365	0.045803
871	0.858477	0.024568	0.917478	0.024555	0.881102	0.027845		871	0.750085	0.006988	0.759164	0.011651	0.843336	0.045821
872	0.858414	0.024604	0.917424	0.024555	0.881017	0.027886		872	0.750054	0.00699	0.759097	0.011662	0.843308	0.045838
873	0.858351	0.024638	0.91737	0.024554	0.880933	0.027927		873	0.750023	0.00699	0.759028	0.011672	0.843281	0.045855
874	0.858287	0.024671	0.917316	0.024552	0.88085	0.027968		874	0.749991	0.006987	0.758957	0.011683	0.843254	0.045871
875	0.858225	0.024702	0.91726	0.024549	0.88077	0.028007		875	0.749957	0.006982	0.758885	0.011695	0.843228	0.045887
876	0.858163	0.024731	0.917204	0.024547	0.880692	0.028045		876	0.749922	0.006973	0.758811	0.011707	0.843202	0.045903
877	0.858104	0.02476	0.917147	0.024544	0.880616	0.028081		877	0.749887	0.006963	0.758736	0.01172	0.843175	0.045919
878	0.858046	0.024788	0.917088	0.024542	0.880543	0.028114		878	0.74985	0.006949	0.758659	0.011734	0.843146	0.045935
879	0.857991	0.024816	0.917028	0.02454	0.880471	0.028144		879	0.749813	0.006933	0.75858	0.011749	0.843115	0.045951
880	0.857937	0.024842	0.916966	0.024539	0.880402	0.028172		880	0.749776	0.006915	0.758498	0.011765	0.843081	0.045968
881	0.857885	0.024868	0.916904	0.024539	0.880334	0.028197		881	0.749738	0.006894	0.758414	0.011783	0.843045	0.045985
882	0.857835	0.024892	0.916839	0.02454	0.880266	0.02822		882	0.749699	0.006872	0.758327	0.011801	0.843008	0.046003
883	0.857785	0.024916	0.916773	0.024542	0.880199	0.028241		883	0.749661	0.006849	0.758238	0.01182	0.84297	0.046021
884	0.857737	0.024938	0.916704	0.024545	0.880132	0.028261		884	0.749622	0.006826	0.758147	0.011839	0.842932	0.04604
885	0.857688	0.024959	0.916634	0.024548	0.880064	0.028281		885	0.749583	0.006802	0.758056	0.011859	0.842895	0.046057
886	0.857639	0.024979	0.916562	0.024552	0.879996	0.0283		886	0.749545	0.006778	0.757963	0.011879	0.842861	0.046072
887	0.857591	0.024998	0.916488	0.024558	0.879928	0.028319		887	0.749506	0.006755	0.757871	0.011899	0.842824	0.04609
888	0.857542	0.025016	0.916412	0.024563	0.87986	0.028338		888	0.749468	0.006732	0.75778	0.01192	0.842785	0.046108
889	0.857494	0.025032	0.916335	0.024569	0.879791	0.028357		889	0.74943	0.006711	0.75769	0.01194	0.842747	0.046127
890	0.857446	0.025046	0.916257	0.024576	0.879721	0.028377		890	0.749392	0.006692	0.757604	0.011962	0.842709	0.046146
891	0.857398	0.025059	0.916178	0.024584	0.879651	0.028397		891	0.749354	0.006675	0.757521	0.011983	0.842672	0.046165
892	0.857351	0.025071	0.916099	0.024591	0.87958	0.028418		892	0.749317	0.00666	0.757443	0.012006	0.842635	0.046183
893	0.857305	0.025081	0.91602	0.0246	0.879508	0.02844		893	0.749281	0.006647	0.75737	0.012029	0.842597	0.046202
894	0.857259	0.02509	0.91594	0.024608	0.87944	0.028461		894	0.749247	0.006637	0.757302	0.012052	0.84256	0.046221
895	0.857213	0.025098	0.915861	0.024617	0.879371	0.028483		895	0.749213	0.006628	0.75724	0.012075	0.842521	0.046239
896	0.857165	0.025103	0.915781	0.024627	0.879298	0.028506		896	0.749181	0.006621	0.757183	0.012099	0.842482	0.046256
897	0.857116	0.025107	0.915701	0.024636	0.879225	0.02853		897	0.749149	0.006616	0.757132	0.012124	0.842443	0.046274
898	0.857064	0.025109	0.915619	0.024646	0.879152	0.028553		898	0.749119	0.006611	0.757086	0.012148	0.842403	0.046291
899	0.857008	0.025109	0.915538	0.024655	0.879077	0.028576		899	0.74909	0.006608	0.757046	0.012173	0.842363	0.046307
900	0.856948	0.025106	0.915456	0.024665	0.879002	0.028598		900	0.749061	0.006607	0.757012	0.012198	0.842323	0.046323
901	0.856883	0.025101	0.915375	0.024675	0.878926	0.02862		901	0.749033	0.006606	0.756982	0.012223	0.842284	0.046338
902	0.856815	0.025095	0.915295	0.024686	0.878849	0.028642		902	0.749005	0.006607	0.756957	0.012247	0.842245	0.046353
903	0.856742	0.025087	0.915216	0.024696	0.878771	0.028663		903	0.748978	0.006608	0.756936	0.012271	0.842206	0.046366
904	0.856666	0.025078	0.91514	0.024707	0.878692	0.028684		904	0.748952	0.00661	0.756918	0.012294	0.842169	0.04638
905	0.856587	0.025068	0.915066	0.024718	0.878613	0.028704		905	0.748927	0.006613	0.756903	0.012316	0.842131	0.046393
906	0.856507	0.025057	0.914993	0.02473	0.878533	0.028725		906	0.748903	0.006615	0.756888	0.012338	0.842094	0.046406
907	0.856425	0.025046	0.914921	0.024741	0.878453	0.028745		907	0.748879	0.006618	0.756875	0.012358	0.842056	0.04642
908	0.856342	0.025035	0.91485	0.024753	0.878374	0.028765		908	0.748855	0.00662	0.756864	0.01238	0.842017	0.046434
909	0.856258	0.025025	0.91478	0.024765	0.878296	0.028784		909	0.748831	0.006621	0.75685	0.0124	0.841977	0.046449
910	0.856174	0.025015	0.914709	0.024777	0.87822	0.028803		910	0.748807	0.006621	0.756832	0.012417	0.841936	0.046466
911	0.856089	0.025007	0.914637	0.024789	0.878147	0.028821		911	0.748781	0.00662	0.756815	0.012436	0.841894	0.046484
912	0.856005	0.024999	0.914564	0.0248	0.878075	0.02884		912	0.748755	0.006617	0.756797	0.012454	0.841851	0.046502
913	0.855921	0.024994	0.914491	0.024811	0.878005	0.028858		913	0.748728	0.006614	0.756778	0.012472	0.841807	0.046522
914	0.855837	0.024989	0.914417	0.024822	0.877938	0.028877		914	0.748699	0.006608	0.756758	0.012489	0.841763	0.046543
915	0.855755	0.024987	0.914343	0.024831	0.877872	0.028897		915	0.748669	0.006601	0.756735	0.012506	0.841719	0.046564
916	0.855674	0.024986	0.914267	0.024841	0.877807	0.028918		916	0.748638	0.006592	0.756711	0.012524	0.841675	0.046585
917	0.855595	0.024988	0.914192	0.02485	0.877743	0.028939		917	0.748605	0.006582	0.756684	0.012542	0.841632	0.046608
918	0.855518	0.024991	0.914117	0.02486	0.877678	0.028961		918	0.74857	0.00657	0.756655	0.01256	0.84159	0.04663
919	0.855444	0.024995	0.914042	0.02487	0.877614	0.028984		919	0.748535	0.006557	0.756624	0.012578	0.841549	0.046653
920	0.855373	0.025001	0.913969	0.02488	0.877549	0.029008		920	0.748498	0.006542	0.756592	0.012597	0.841509	0.046677
921	0.855305	0.025007	0.913896	0.024892	0.877484	0.029033		921	0.74846	0.006526	0.756559	0.012614	0.84147	0.0467
922	0.855239	0.025014	0.913825	0.024904	0.877419	0.029058		922	0.748422	0.006508	0.756525	0.012631	0.841432	0.046723
923	0.855176	0.025021	0.913755	0.024917	0.877353	0.029083		923	0.748384	0.006489	0.756491	0.012646	0.841392	0.046746
924	0.855116	0.025029	0.913686	0.02493	0.877288	0.029109		924	0.748345	0.006468	0.756457	0.012659	0.841352	0.046768
925	0.855058	0.025036	0.913618	0.024944	0.877222	0.029135		925	0.748306	0.006447	0.756425	0.01267	0.841311	0.04679
926	0.855002	0.025044	0.91355	0.024957	0.877157	0.029161		926	0.748267	0.006425	0.756393	0.012678	0.841269	0.046812
927	0.854947	0.025051	0.913483	0.02497	0.877092	0.029187		927	0.748228	0.006402	0.756362	0.012683	0.841226	0.046834
928	0.854893	0.025059	0.913416	0.024983	0.877026	0.029212		928	0.74819	0.006379	0.756333	0.012685	0.841183	0.046855
929	0.854838	0.025065	0.913348	0.024996	0.87696	0.029237		929	0.748152	0.006356	0.756305	0.012684	0.841141	0.046874
930	0.854782	0.025071	0.91328	0.025008	0.876894	0.029262		930	0.748116	0.006333	0.756279	0.01268	0.8411	0.046893
931	0.854724	0.025075	0.913213	0.02502	0.876827	0.029287		931	0.74808	0.00631	0.756253	0.012673	0.84106	0.046909
932	0.854663	0.025079	0.913145	0.025032	0.87676	0.029312		932	0.748045	0.006288	0.756229	0.012666	0.841021	0.046924
933	0.854598	0.025082	0.913078	0.025045	0.876691	0.029336		933	0.748011	0.006265	0.756205	0.012659	0.840982	0.046939
934	0.854531	0.025084	0.913012	0.025057	0.876622	0.02936		934	0.747979	0.006244	0.756181	0.012652	0.840945	0.046953
935	0.85446	0.025087	0.912947	0.025069	0.876552	0.029383		935	0.747948	0.006223	0.756155	0.012647	0.840907	0.046968
936	0.854387	0.025089	0.912883	0.02508	0.876481	0.029408		936	0.747917	0.006202	0.756126	0.012643	0.84087	0.046983
937	0.854311	0.025093	0.91282	0.025091	0.87641	0.029432		937	0.747888	0.006183	0.756095	0.012641	0.840831	0.046998
938	0.854234	0.025097	0.91276	0.025101	0.876338	0.029457		938	0.747861	0.006164	0.756059	0.012643	0.840791	0.047014
939	0.854156	0.025101	0.912701	0.02511	0.876266	0.029484		939	0.747834	0.006146	0.756028	0.012638	0.84075	0.047031
940	0.854077	0.025106	0.912642	0.025118	0.876193	0.029511		940	0.747808	0.00613	0.755996	0.012632	0.840707	0.04705
941	0.853997	0.025112	0.912585	0.025125	0.87612	0.02954		941	0.747783	0.006114	0.755963	0.012626	0.840662	0.04707
942	0.853917	0.025118	0.912529	0.02513	0.876047	0.029571		942	0.747757	0.006099	0.755921	0.012625	0.840615	0.047092
943	0.853838	0.025124	0.912474	0.025135	0.875974	0.029603		943	0.747732	0.006085	0.755868	0.01263	0.840566	0.047115
944	0.853758	0.02513	0.91242	0.025137	0.875902	0.029636		944	0.747705	0.006071	0.75581	0.01264	0.840516	0.04714
945	0.853678	0.025135	0.912367	0.025139	0.87583	0.029671		945	0.747676	0.006058	0.755745	0.012653	0.840464	0.047166
946	0.853599	0.025141	0.912317	0.025139	0.875759	0.029706		946	0.747645	0.006045	0.755675	0.01267	0.840412	0.047192
947	0.85352	0.025146	0.912268	0.025138	0.875689	0.029743		947	0.747611	0.006032	0.755599	0.012692	0.84036	0.047219
948	0.85344	0.025151	0.912221	0.025137	0.875619	0.02978		948	0.747574	0.00602	0.755519	0.012719	0.84031	0.047246
949	0.853361	0.025155	0.912174	0.025135	0.87555	0.029818		949	0.747536	0.006008	0.755435	0.01275	0.840261	0.047273
950	0.853283	0.02516	0.912129	0.025132	0.875479	0.029856		950	0.747495	0.005997	0.755348	0.012786	0.840214	0.047299
951	0.853205	0.025164	0.912084	0.025129	0.875408	0.029894		951	0.747452	0.005986	0.755256	0.012826	0.840169	0.047325
952	0.853127	0.02517	0.912041	0.025125	0.875336	0.029933		952	0.747408	0.005975	0.75516	0.012871	0.840125	0.04735
953	0.853051	0.025176	0.911999	0.02512	0.875263	0.029971		953	0.747362	0.005964	0.75506	0.01292	0.840082	0.047375
954	0.852976	0.025183	0.911959	0.025115	0.875189	0.030008		954	0.747314	0.005953	0.754956	0.012975	0.840041	0.047399
955	0.852902	0.025191	0.91192	0.025109	0.875115	0.030044		955	0.747265	0.005942	0.754851	0.013032	0.84	0.047423
956	0.85283	0.025199	0.911883	0.025102	0.875041	0.030079		956	0.747214	0.00593	0.754744	0.013091	0.83996	0.047446
957	0.852758	0.025207	0.911847	0.025096	0.874967	0.030113		957	0.747162	0.005918	0.75464	0.01315	0.83992	0.047469
958	0.852686	0.025214	0.911811	0.02509	0.874894	0.030145		958	0.747108	0.005904	0.754538	0.013208	0.839881	0.047491
959	0.852614	0.025221	0.911776	0.025083	0.874821	0.030176		959	0.747053	0.005891	0.754441	0.013263	0.839844	0.047511
960	0.852568	0.025225	0.911754	0.025079	0.874776	0.030195		960	0.747018	0.005882	0.754383	0.013295	0.839808	0.047529

[truncated: 30 more sheets: Fig 5E, Fig 7A, Fig 7B, Fig 7D, Fig 7E, Fig 7G, Fig 7H, Fig 8A, Fig 8D, Fig 8G, Fig 9B, Fig 9D, Fig 9E, Fig 10A, Fig 10B, Fig 10D, Fig 10E, Fig 10F, Fig 10G, Fig 10H …]
